# Supplementary material for: MAP Kinase Phosphatase 3 (MKP3) Preserves Norepinephrine Transporter Activity by Modulating ERK1/2 Kinase-Mediated Gene Expression
Source: Front Cell Neurosci. 2017 Aug 22;11:253. doi: 10.3389/fncel.2017.00253 (PMC5572231; doi:10.3389/fncel.2017.00253)
Supplement: Supplementary file 1 [file Data_Sheet_1.xls]

## Sheet: pc12_g3querynewannotat
ProbeID	Genetitle												Expression level	Log Ratio	Fold change
1369814_at	chemokine (C-C motif) ligand 20	2973.6	6.9	2973.6	8.5	8380	8.5	8380	10.8				5676.8	7.7	207.937
1367949_at	proenkephalin	2946	6.3	2946	8.7	3020.8	6.3	3020.8	8.7				2983.4	7.5	181.019
1367614_at	annexin A1	5491.6	7.6	5491.6	6.8	10306.8	8.6	10306.8	7.7				7899.2	7.2	147.033
1375170_at	S100 calcium binding protein A11 (calizzarin)	1856.2	6	1856.2	8.3	4610.7	7.4	4610.7	9.8				3233.45	7.15	142.025
1370334_at	pleckstrin homology domain containing, family B (evectins) member 1	5416.3	7	5416.3	7.1	4504	6.7	4504	6.8				4960.15	7.05	132.514
1383240_at	1383240_at	480	6.9	480	7	1764.5	9.2	1764.5	8.9				1122.25	6.95	123.64
1370247_a_at	peripheral myelin protein 22	6413.2	6.6	6413.2	7.2	7700.4	7.1	7700.4	7.8				7056.8	6.9	119.428
1386890_at	S100 calcium binding protein A10	3087.6	7.6	3087.6	6	7202	8.9	7202	7.5				5144.8	6.8	111.43
1387316_at	chemokine (C-X-C motif) ligand 1 (melanoma growth stimulating activity, alpha)	658.4	6.3	658.4	6.8	2254.9	8.5	2254.9	8.9				1456.65	6.55	93.7015
1370650_s_at	bradykinin receptor B2	344.7	6.9	344.7	6.2	313.1	6.8	313.1	5.9				328.9	6.55	93.7015
1398398_at	Homeo box A10	1157.3	7.3	1157.3	5.5	1305.7	6.9	1305.7	5.5				1231.5	6.4	84.4485
1377642_at	caveolin 2	137.8	6.3	137.8	6.4	842.3	8.3	842.3	8.8				490.05	6.35	81.5719
1397855_at	1397855_at	149.6	4.5	149.6	8.1	172.5	4.4	172.5	7.8				161.05	6.3	78.7932
1370907_at	ST6 beta-galactosamide alpha-2,6-sialyltranferase 1	353.3	6.6	353.3	6	1226.6	8.8	1226.6	8.3				789.95	6.3	78.7932
1384262_at	protein phosphatase 1, regulatory (inhibitor) subunit 3B	1137.3	6.5	1137.3	6	702.7	5.8	702.7	5.4				920	6.25	76.1093
1374529_at	1374529_at	1810.3	5.9	1810.3	6.5	6461.2	7.6	6461.2	8.6				4135.75	6.2	73.5167
1376014_at	1376014_at	91.5	6.1	91.5	6.2	114.8	6.7	114.8	6.4				103.15	6.15	71.0124
1372190_at	aquaporin 4	274.9	6.1	274.9	6	174.7	5.4	174.7	5.4				224.8	6.05	66.257
1374235_at	regulator of calcineurin 2	234.6	5.2	234.6	6.9	124.6	4.8	124.6	6.5				179.6	6.05	66.257
1379497_at	1379497_at	231.1	4.8	231.1	7.2	260.6	5.3	260.6	7.9				245.85	6	64
1390866_at	1390866_at	235.6	7.2	235.6	4.7	710.2	8.5	710.2	5.5				472.9	5.95	61.8199
1398411_at	1398411_at	3942.8	5.7	3942.8	6.1	3607.8	5.3	3607.8	5.7				3775.3	5.9	59.7141
1370562_at	calcitonin-related polypeptide, beta	1064	6	1064	5.8	1845.3	6.7	1845.3	6.6				1454.65	5.9	59.7141
1393410_at	1393410_at	255	5.4	255	6.3	303	5.9	303	6.6				279	5.85	57.68
1371527_at	epithelial membrane protein 1	829.8	5.3	829.8	6.2	2776.5	6.8	2776.5	7.6				1803.15	5.75	53.8174
1393281_at	caveolin 1, caveolae protein	292.6	5.3	292.6	6.2	1713.7	7.6	1713.7	8.7				1003.15	5.75	53.8174
1377064_at	dual specificity phosphatase 6	196.4	6.5	196.4	4.9	371.9	6.3	371.9	5.6				284.15	5.7	51.9842
1393783_at	mKIAA0868 protein-like /// similar to contactin associated protein-like 2 isoform a	213.2	7.2	213.2	4.2	245.2	7	245.2	4.2				229.2	5.7	51.9842
1387138_at	tachykinin 2	3079.3	5.8	3079.3	5.6	2931.4	5.7	2931.4	5.6				3005.35	5.7	51.9842
1368200_at	chemokine (C-X3-C motif) ligand 1	437.4	6.6	437.4	4.7	724.1	6.9	724.1	5.7				580.75	5.65	50.2134
1383401_at	testis derived transcript	613.2	4.5	613.2	6.6	2190.8	6.2	2190.8	7				1402	5.55	46.8507
1381064_at	1381064_at	50.9	4.8	50.9	6.2	188	6.3	188	7.2				119.45	5.5	45.2548
1368078_at	endothelial cell-specific molecule 1	91.8	4.9	91.8	6	160.9	5.3	160.9	6.4				126.35	5.45	43.7133
1372101_at	phosphatidic acid phosphatase type 2B	253.5	7.7	253.5	3.2	1056.7	10	1056.7	5.2				655.1	5.45	43.7133
1386679_at	1386679_at	257.9	5.6	257.9	5.3	428.9	6.6	428.9	5.7				343.4	5.45	43.7133
1367574_at	vimentin	575.3	5.8	575.3	5	2391.7	8.4	2391.7	7.4				1483.5	5.4	42.2243
1367973_at	chemokine (C-C motif) ligand 2	1512.5	5.6	1512.5	5.1	4306.4	6.9	4306.4	6.4				2909.45	5.35	40.7859
1374787_at	1374787_at	180.8	5.1	180.8	5.5	89.2	3.8	89.2	4.3				135	5.3	39.3966
1367631_at	connective tissue growth factor	253.3	3	253.3	7.4	891.4	5	891.4	9				572.35	5.2	36.7583
1390800_a_at	caveolin 2	122.6	4.7	122.6	5.7	540.9	6.6	540.9	7.4				331.75	5.2	36.7583
1389066_at	regulator of calcineurin 2	605.2	4.9	605.2	5.5	379.9	4.1	379.9	4.8				492.55	5.2	36.7583
1369670_at	Cd200 molecule	127	5.5	127	4.9	475.4	8.4	475.4	8.3				301.2	5.2	36.7583
1389409_at	testis derived transcript	134.3	4.7	134.3	5.6	352.1	5.5	352.1	6.6				243.2	5.15	35.5062
1393641_at	B-cell linker	136.5	5.3	136.5	5	127.6	5.2	127.6	5				132.05	5.15	35.5062
1390146_at	transmembrane protein 150C	141.1	5.4	141.1	4.9	114.8	5.7	114.8	4.7				127.95	5.15	35.5062
1373463_at	collagen, type V, alpha 2	333.5	4.5	333.5	5.6	1478.3	6.4	1478.3	7.9				905.9	5.05	33.1285
1367627_at	glycine amidinotransferase (L-arginine:glycine amidinotransferase)	291.8	5.1	291.8	5	709.3	6.7	709.3	6.3				500.55	5.05	33.1285
1382588_at	similar to Protein C18orf1	60.5	5.5	60.5	4.6	54.5	6.3	54.5	4.9				57.5	5.05	33.1285
1373177_x_at	rCG56785-like /// hypothetical LOC363363 /// similar to spermatogenesis associated glutamate (E)-rich protein 4d /// hypothetical protein LOC680682 /// hypothetical protein LOC685369 /// similar to Discs large homolog 5 (Placenta and prostate DLG) (Discs	1489.9	5.1	1489.9	4.9	1129.7	4.8	1129.7	4.6				1309.8	5	32
1373210_at	laminin, beta 1	194.8	6.3	194.8	3.7	497.2	8.1	497.2	5				346	5	32
1368474_at	vascular cell adhesion molecule 1	770.9	3.9	770.9	6	1709.4	5.1	1709.4	7.1				1240.15	4.95	30.91
1378305_at	transmembrane 4 L six family member 1	58.8	4.2	58.8	5.7	156.8	5.3	156.8	7.2				107.8	4.95	30.91
1393206_at	1393206_at	249.2	5.7	249.2	4.2	332	6.6	332	4.8				290.6	4.95	30.91
1391384_at	tumor necrosis factor (TNF superfamily, member 2)	171.1	5.1	171.1	4.8	318.5	5.8	318.5	5.2				244.8	4.95	30.91
1367648_at	insulin-like growth factor binding protein 2	212.1	4.2	212.1	5.6	871.3	6.4	871.3	7.5				541.7	4.9	29.8571
1385321_at	Similar to Protein arginine N-methyltransferase 4 (Heterogeneous nuclear ribonucleoprotein methyltransferase-like protein 4)	85.6	3.9	85.6	5.8	107.5	3.5	107.5	6.3				96.55	4.85	28.84
1371924_at	olfactomedin-like 3	531.2	4.3	531.2	5.4	858.8	5	858.8	6.5				695	4.85	28.84
1382143_at	FERM, RhoGEF (Arhgef) and pleckstrin domain protein 1 (chondrocyte-derived)	110.3	5.1	110.3	4.6	187.6	5.4	187.6	5.1				148.95	4.85	28.84
1370775_a_at	calcitonin-related polypeptide alpha	268.2	3.5	268.2	6.1	478	4	478	6.8				373.1	4.8	27.8576
1394109_at	1394109_at	589.8	4	589.8	5.6	2708.9	6.3	2708.9	7.8				1649.35	4.8	27.8576
1391871_at	StAR-related lipid transfer (START) domain containing 13	107.3	5.2	107.3	4.3	185	7	185	6.1				146.15	4.75	26.9087
1372725_at	phospholipid scramblase 2	44	5.3	44	4.2	230	9	230	7.1				137	4.75	26.9087
1382438_at	1382438_at	735.6	4.7	735.6	4.7	752.3	4.6	752.3	4.7				743.95	4.7	25.9921
1385612_at	1385612_at	894.7	5.2	894.7	4.2	361.4	3.9	361.4	2.9				628.05	4.7	25.9921
1371331_at	follistatin-like 1	267.7	3.4	267.7	5.9	914.9	5.3	914.9	7.7				591.3	4.65	25.1067
1389253_at	vanin 1	123.9	3.1	123.9	6.1	488	4.9	488	7.9				305.95	4.6	24.2515
1372111_at	caveolin 1, caveolae protein	856.6	4.2	856.6	5	3567.4	6.5	3567.4	7.1				2212	4.6	24.2515
1379732_at	syntaxin 11	129.8	6.7	129.8	2.5	235.1	7.6	235.1	3.3				182.45	4.6	24.2515
1383589_at	1383589_at	316	5	316	4.1	751.4	6.9	751.4	6.2				533.7	4.55	23.4254
1388546_at	1388546_at	197.6	3	197.6	6	295.3	3.9	295.3	5.9				246.45	4.5	22.6274
1382346_at	1382346_at	129.8	5.2	129.8	3.7	116.9	5	116.9	3.1				123.35	4.45	21.8566
1382848_at	1382848_at	199.7	2.1	199.7	6.7	199.9	2	199.9	7.1				199.8	4.4	21.1121
1394745_at	Family with sequence similarity 46, member A	186.9	3.4	186.9	5.4	214.7	3.9	214.7	6.4				200.8	4.4	21.1121
1393558_at	Integrin, alpha 6	93.4	4.6	93.4	4.2	256.9	5.3	256.9	5.1				175.15	4.4	21.1121
1372964_at	1372964_at	170.1	5.8	170.1	3	402.6	7.1	402.6	4.2				286.35	4.4	21.1121
1370895_at	collagen, type V, alpha 2	705.5	4.5	705.5	4.2	2772.1	6.6	2772.1	6.3				1738.8	4.35	20.393
1373847_at	transmembrane 4 L six family member 1	250.2	3.1	250.2	5.5	929.8	4.5	929.8	6.9				590	4.3	19.6983
1370131_at	caveolin 1, caveolae protein	157.4	2.4	157.4	6.1	755.2	4.6	755.2	8.5				456.3	4.25	19.0273
1389420_at	signal transducing adaptor family member 2	138.8	4.4	138.8	4.1	392.7	6.5	392.7	5.5				265.75	4.25	19.0273
1388618_at	nidogen 2	266.9	3	266.9	5.4	624.7	4.3	624.7	6.6				445.8	4.2	18.3792
1376513_a_at	1376513_a_at	625.7	4.4	625.7	4	636.1	4.1	636.1	3.5				630.9	4.2	18.3792
1376319_at	sema domain, immunoglobulin domain (Ig), short basic domain, secreted, (semaphorin) 3C	1380.9	4.3	1380.9	4	3498.6	5.7	3498.6	5.1				2439.75	4.15	17.7531
1373674_at	microfibrillar associated protein 5	107.4	5	107.4	3.3	211.1	6.2	211.1	3.9				159.25	4.15	17.7531
1368415_at	myosin, heavy chain 2, skeletal muscle, adult /// myosin, heavy chain 3, skeletal muscle, embryonic	512.4	3.7	512.4	4.5	420.6	3.7	420.6	4.3				466.5	4.1	17.1484
1391505_x_at	1391505_x_at	264.1	4	264.1	4.2	296.4	3.9	296.4	3.9				280.25	4.1	17.1484
1387022_at	aldehyde dehydrogenase 1 family, member A1	803.7	3.9	803.7	4.2	998.9	4.2	998.9	4.4				901.3	4.05	16.5642
1389581_at	interleukin 33	251	4.2	251	3.8	622.2	6	622.2	5.5				436.6	4	16
1391595_at	La ribonucleoprotein domain family, member 6	92.2	4.4	92.2	3.6	95.7	4.1	95.7	2.9				93.95	4	16
1384064_at	keratin 23 (histone deacetylase inducible)	122.9	4.4	122.9	3.6	340.6	5.2	340.6	4.4				231.75	4	16
1383916_at	T-box 15	239.3	4.6	239.3	3.4	241.3	4.1	241.3	3.5				240.3	4	16
1383517_at	1383517_at	259.5	5.1	259.5	2.9	236.9	5.5	236.9	2.4				248.2	4	16
1384276_at	1384276_at	67.6	5.4	67.6	2.6	274.7	6.5	274.7	4.1				171.15	4	16
1367661_at	S100 calcium binding protein A6	1036.4	3.9	1036.4	4	3042.3	5.5	3042.3	5.5				2039.35	3.95	15.455
1387715_at	extracellular proteinase inhibitor	164.9	3.9	164.9	4	706.4	5.6	706.4	5.4				435.65	3.95	15.455
1398245_at	synuclein, gamma (breast cancer-specific protein 1)	165	6	165	1.9	250.7	6.4	250.7	2.2				207.85	3.95	15.455
1396034_at	carboxylesterase 7	732.6	3.6	732.6	4.2	1040.9	4.2	1040.9	4.6				886.75	3.9	14.9285
1372282_at	glutathione peroxidase 8	898.1	3.8	898.1	4	1910.1	4.9	1910.1	5.2				1404.1	3.9	14.9285
1398348_at	---	121.6	3.9	121.6	3.9	234.7	5.3	234.7	4.4				178.15	3.9	14.9285
1367888_at	protocadherin 21	133.9	4.8	133.9	3	134.4	4.5	134.4	3				134.15	3.9	14.9285
1367733_at	carbonic anhydrase II	408.9	2.5	408.9	5.2	533.5	3.1	533.5	5.7				471.2	3.85	14.42
1386695_at	---	113.4	4.5	113.4	3.2	116.8	4.4	116.8	3.4				115.1	3.85	14.42
1386879_at	lectin, galactoside-binding, soluble, 3	5476.5	3.9	5476.5	3.8	8403.6	4.4	8403.6	4.4				6940.05	3.85	14.42
1397391_at	---	295.2	3.6	295.2	4	207	3.4	207	3.5				251.1	3.8	13.9288
1370387_at	cytochrome P450, family 3, subfamily a, polypeptide 9	383.7	3.7	383.7	3.8	469.6	4.3	469.6	4.5				426.65	3.75	13.4543
1373223_at	family with sequence similarity 171, member B	645.6	3.8	645.6	3.7	658.4	4.1	658.4	4				652	3.75	13.4543
1370241_at	cytochrome P450, family 2, subfamily c, polypeptide 7 /// cytochrome P450 2C7-like	799.9	3.8	799.9	3.7	814.5	3.5	814.5	3.8				807.2	3.75	13.4543
1370026_at	crystallin, alpha B	481	3.3	481	4.1	1419.4	4.6	1419.4	5.4				950.2	3.7	12.996
1394940_at	family with sequence similarity 46, member A	76.2	2	76.2	5.4	106.6	2.9	106.6	6.8				91.4	3.7	12.996
1391458_at	N-myc downstream regulated gene 1	445.7	2.9	445.7	4.5	269.9	2.2	269.9	2.7				357.8	3.7	12.996
1369736_at	epithelial membrane protein 1	120.2	3.7	120.2	3.7	394.1	5.2	394.1	4.7				257.15	3.7	12.996
1385950_at	family with sequence similarity 131, member B	86.8	4.3	86.8	3.1	144	4.9	144	3.2				115.4	3.7	12.996
1374025_at	nicotinamide nucleotide adenylyltransferase 3	185	3.6	185	3.7	215.7	3.8	215.7	4				200.35	3.65	12.5533
1372002_at	gap junction protein, alpha 1	280	3.5	280	3.8	1679.4	5.8	1679.4	6.2				979.7	3.65	12.5533
1373908_at	---	77.1	3.8	77.1	3.5	157.4	4.9	157.4	4.6				117.25	3.65	12.5533
1372929_at	potassium large conductance calcium-activated channel, subfamily M, alpha member 1	472.7	3.9	472.7	3.4	512	3.8	512	3.1				492.35	3.65	12.5533
1397420_at	---	145.3	5.1	145.3	2.2	145.4	5.3	145.4	2.4				145.35	3.65	12.5533
1371161_at	protein phosphatase 1, regulatory (inhibitor) subunit 3B	82.7	2.9	82.7	4.3	79.7	2.5	79.7	3.7				81.2	3.6	12.1257
1370969_at	homeo box A5	952	3.8	952	3.4	895.7	3.6	895.7	3.2				923.85	3.6	12.1257
1373970_at	interleukin 33	440.4	3.5	440.4	3.7	1112.7	4.8	1112.7	5.1				776.55	3.6	12.1257
1370959_at	collagen, type III, alpha 1	477.9	3.4	477.9	3.7	3146.7	6	3146.7	6.2				1812.3	3.55	11.7127
1376265_at	six transmembrane epithelial antigen of the prostate 2	453.7	3.6	453.7	3.5	445.9	3.2	445.9	3.1				449.8	3.55	11.7127
1381251_at	DMRT-like family C1c	584.9	3.7	584.9	3.4	715.3	4.3	715.3	3.7				650.1	3.55	11.7127
1368964_at	leucine rich repeat neuronal 3	930.9	3.9	930.9	3.2	1390.3	4.4	1390.3	3.8				1160.6	3.55	11.7127
1384846_at	hypothetical protein LOC679610	89.3	1.7	89.3	5.3	106.2	2	106.2	5.4				97.75	3.5	11.3137
1381997_at	adiponectin, C1Q and collagen domain containing	515	3.9	515	3.1	1846.6	5.9	1846.6	4.8				1180.8	3.5	11.3137
1385751_at	thrombospondin 2	169.1	4.6	169.1	2.4	483.1	6.6	483.1	4.5				326.1	3.5	11.3137
1371951_at	four and a half LIM domains 2	115.1	4.8	115.1	2.2	185.3	5.4	185.3	3.2				150.2	3.5	11.3137
1385560_at	---	114.2	1.1	114.2	5.8	121	1.3	121	5.3				117.6	3.45	10.9283
1387809_at	mitogen-activated protein kinase kinase 6	111.4	2.2	111.4	4.7	152.4	3	152.4	5				131.9	3.45	10.9283
1377011_at	furry homolog (Drosophila)	175.2	2.5	175.2	4.4	329.2	3.4	329.2	5.2				252.2	3.45	10.9283
1368869_at	A kinase (PRKA) anchor protein 12	264.1	3.2	264.1	3.7	823.7	4.6	823.7	4.9				543.9	3.45	10.9283
1368868_at	A kinase (PRKA) anchor protein 12	60.8	3.2	60.8	3.7	181.5	4.5	181.5	5				121.15	3.45	10.9283
1370504_a_at	peripheral myelin protein 22	1218.1	3.2	1218.1	3.7	1439.3	3.4	1439.3	4.2				1328.7	3.45	10.9283
1386884_at	HtrA serine peptidase 1	450.5	3.2	450.5	3.6	1680.8	5.5	1680.8	5.7				1065.65	3.4	10.5561
1373093_at	ERBB receptor feedback inhibitor 1	2046.3	3.4	2046.3	3.4	1836	3.2	1836	3.2				1941.15	3.4	10.5561
1394302_at	G protein-coupled receptor 115	2265.6	3.3	2265.6	3.4	1962.1	3.2	1962.1	3.3				2113.85	3.35	10.1965
1371969_at	---	252.6	3	252.6	3.7	893.8	5.2	893.8	5.5				573.2	3.35	10.1965
1393003_at	---	333.5	3.2	333.5	3.5	391.9	3.4	391.9	4				362.7	3.35	10.1965
1394786_at	sortilin-related receptor, LDLR class A repeats-containing	224.4	4.4	224.4	2.3	320.4	3.5	320.4	2.3				272.4	3.35	10.1965
1373843_at	---	123	2.3	123	4.3	401.3	4.2	401.3	7				262.15	3.3	9.84916
1398629_at	---	217.6	2.9	217.6	3.7	223.9	2.9	223.9	3.6				220.75	3.3	9.84916
1392707_at	---	450.8	3.7	450.8	2.9	304.2	3.1	304.2	2.4				377.5	3.3	9.84916
1383486_at	---	97.6	2	97.6	4.5	414.8	4.2	414.8	6.7				256.2	3.25	9.51366
1375101_at	---	41.2	2.1	41.2	4.4	104.4	5.3	104.4	4.6				72.8	3.25	9.51366
1387154_at	neuropeptide Y	630	2.6	630	3.9	860.4	3.7	860.4	5.1				745.2	3.25	9.51366
1367755_at	cysteine dioxygenase, type I	5829.5	3.3	5829.5	3.2	3612.6	2.6	3612.6	2.5				4721.05	3.25	9.51366
1395000_at	---	101.6	3.6	101.6	2.9	94.8	3.9	94.8	2.8				98.2	3.25	9.51366
1389651_at	apelin	83.6	4.7	83.6	1.8	82.8	5.4	82.8	1.9				83.2	3.25	9.51366
1371360_at	N-myc downstream regulated gene 1	2768	2.8	2768	3.6	1959.1	2.4	1959.1	3.1				2363.55	3.2	9.18959
1398276_at	discs, large homolog 2 (Drosophila)	192.2	3.1	192.2	3.3	153	3.1	153	2.9				172.6	3.2	9.18959
1398622_at	Cysteine rich transmembrane BMP regulator 1 (chordin like)	330.8	3.6	330.8	2.8	657	5	657	3.9				493.9	3.2	9.18959
1387799_at	FXYD domain-containing ion transport regulator 2	132.2	3.7	132.2	2.7	303.3	5.3	303.3	4.1				217.75	3.2	9.18959
1375908_at	myelin protein zero-like 2	93.1	4.5	93.1	1.9	232	5.3	232	2.9				162.55	3.2	9.18959
1390393_at	---	418.7	3.1	418.7	3.2	466.4	3.4	466.4	3.3				442.55	3.15	8.87656
1392196_at	---	307.8	3.2	307.8	3.1	211.2	2.3	211.2	2.5				259.5	3.15	8.87656
1372213_at	similar to hypothetical protein MGC6835	579.7	3.6	579.7	2.7	258.3	1.7	258.3	1.8				419	3.15	8.87656
1383411_at	---	5025.2	3.3	5025.2	3	4644.2	3.2	4644.2	2.9				4834.7	3.15	8.87656
1387450_at	transforming growth factor alpha	70.7	2.3	70.7	3.9	174	3.2	174	5.2				122.35	3.1	8.57419
1389694_at	kyphoscoliosis peptidase	138.2	2	138.2	4.2	99.1	1.1	99.1	4.1				118.65	3.1	8.57419
1387004_at	neuroblastoma, suppression of tumorigenicity 1	108.5	3.6	108.5	2.6	247.9	4.5	247.9	3.7				178.2	3.1	8.57419
1393030_at	hypothetical protein LOC683963 /// similar to Myosin-9B (Myosin IXb) (Unconventional myosin-9b) /// hypothetical protein LOC691692	284.2	2.5	284.2	3.6	270.3	2.4	270.3	3.7				277.25	3.05	8.28212
1370902_at	aldo-keto reductase family 1, member B8	459.4	2.6	459.4	3.5	543.5	2.7	543.5	3.6				501.45	3.05	8.28212
1381449_s_at	transforming growth factor alpha	177.6	2.6	177.6	3.5	504.7	3.8	504.7	4.8				341.15	3.05	8.28212
1369837_at	gulonolactone (L-) oxidase	437.5	2.8	437.5	3.3	226.8	1.9	226.8	1.9				332.15	3.05	8.28212
1387059_at	serine/threonine kinase 39, STE20/SPS1 homolog (yeast)	379.8	2.9	379.8	3.2	423	2.7	423	2.8				401.4	3.05	8.28212
1373624_at	---	1572.7	3	1572.7	3.1	1158.4	2.4	1158.4	2.3				1365.55	3.05	8.28212
1367562_at	secreted protein, acidic, cysteine-rich (osteonectin)	304.2	3.1	304.2	3	946.1	4.8	946.1	4.8				625.15	3.05	8.28212
1370649_at	bradykinin receptor B2	254.8	3.4	254.8	2.7	208.4	3	208.4	2.7				231.6	3.05	8.28212
1390958_at	hypothetical protein LOC690333	112.8	3.8	112.8	2.3	125.6	4.3	125.6	2.4				119.2	3.05	8.28212
1391279_at	Scinderin	71.7	2.1	71.7	3.9	80.3	1.9	80.3	3.7				76	3	8
1368223_at	ADAM metallopeptidase with thrombospondin type 1 motif, 1	257.1	3	257.1	3	652.7	4.5	652.7	4.5				454.9	3	8
1368306_at	glutamate receptor, ionotropic, N-methyl D-aspartate 2C	470.6	3	470.6	3	404	2.8	404	2.9				437.3	3	8
1388945_at	similar to 1300014I06Rik protein	138.2	3.9	138.2	2.1	207.6	3.5	207.6	2.5				172.9	3	8
1377240_at	---	208.2	2.8	208.2	3	240.1	2.8	240.1	2.8				224.15	2.9	7.46426
1372281_at	lysophospholipase-like 1	296.3	2.7	296.3	3	327	2.6	327	2.9				311.65	2.85	7.21
1369303_at	corticotropin releasing hormone	348.3	3	348.3	2.7	238.7	2.9	238.7	2.9				293.5	2.85	7.21
1397890_at	similar to hypothetical protein	60.8	4.2	60.8	1.5	79.3	4.1	79.3	1.5				70.05	2.85	7.21
1390807_at	carbonic anhydrase 5b, mitochondrial	274.7	3.4	274.7	2.3	1326.6	5.6	1326.6	4.6				800.65	2.85	7.21
1373911_at	periostin, osteoblast specific factor	79	4.1	79	1.6	496.1	6.9	496.1	4				287.55	2.85	7.21
1370822_at	RT1 class II, locus Ba	308.4	2.4	308.4	3.2	438.2	3.2	438.2	3.9				373.3	2.8	6.9644
1376425_at	Transforming growth factor, beta 2	361.9	2.9	361.9	2.7	658.9	3.7	658.9	3.5				510.4	2.8	6.9644
1388469_at	---	88	3	88	2.6	486.2	5.5	486.2	5				287.1	2.8	6.9644
1381335_at	---	928.1	3.2	928.1	2.4	1156.2	3.6	1156.2	2.8				1042.15	2.8	6.9644
1392736_at	---	77.2	4.6	77.2	1	141.9	5.6	141.9	1.8				109.55	2.8	6.9644
1382274_at	retinoic acid receptor responder (tazarotene induced) 1	119.6	1.3	119.6	4.2	158.3	2	158.3	5				138.95	2.75	6.72717
1371475_at	ribonuclease, RNase A family 4	108.1	1.7	108.1	3.8	367.4	3.8	367.4	5.7				237.75	2.75	6.72717
1390024_at	---	128.3	2.8	128.3	2.7	616.6	4.6	616.6	5				372.45	2.75	6.72717
1367665_at	ankyrin repeat domain 1 (cardiac muscle)	229.2	2.8	229.2	2.7	390.9	5.6	390.9	5				310.05	2.75	6.72717
1389728_at	Meis homeobox 2	274	3	274	2.5	511	4.2	511	3.5				392.5	2.75	6.72717
1395590_at	Hypothetical protein LOC689329	306.1	3.3	306.1	2.2	152.9	2.5	152.9	1.4				229.5	2.75	6.72717
1374530_at	Frizzled homolog 7 (Drosophila)	92.7	2.3	92.7	3.1	210.7	3.4	210.7	4.2				151.7	2.7	6.49802
1382086_at	---	162.7	3	162.7	2.4	321.3	3.7	321.3	3.4				242	2.7	6.49802
1371033_at	RT1 class II, locus Bb	206.8	3	206.8	2.4	395.7	4.4	395.7	3.7				301.25	2.7	6.49802
1371913_at	transforming growth factor, beta induced	592.5	2.6	592.5	2.7	859.1	3.1	859.1	3.1				725.8	2.65	6.27667
1369686_at	doublecortin-like kinase 1	313	2.7	313	2.6	554.3	3.3	554.3	3.3				433.65	2.65	6.27667
1389039_at	---	148.1	2.7	148.1	2.6	269.5	3.8	269.5	4				208.8	2.65	6.27667
1392905_at	Guanine nucleotide binding protein (G protein), gamma 2	261.9	3.1	261.9	2.2	284.1	3.2	284.1	2.3				273	2.65	6.27667
1390585_at	mannan-binding lectin serine peptidase 1	144.6	2	144.6	3.3	722.4	4	722.4	5.5				433.5	2.65	6.27667
1371627_at	---	238.1	2.4	238.1	2.9	371.6	3	371.6	3.5				304.85	2.65	6.27667
1378323_at	nucleolar protein 4	1083.9	2.5	1083.9	2.8	721.5	2	721.5	2.3				902.7	2.65	6.27667
1374925_at	Ngfi-A binding protein 2	334.5	2.1	334.5	3.1	390.5	2.2	390.5	3.3				362.5	2.6	6.06287
1379499_at	lymphotoxin beta (TNF superfamily, member 3)	338.4	3.1	338.4	2.1	494.5	4.1	494.5	3				416.45	2.6	6.06287
1374816_at	GRINL1A complex locus	92.1	3.4	92.1	1.8	193.1	4.5	193.1	2.8				142.6	2.6	6.06287
1387924_at	neuronal guanine nucleotide exchange factor	171.8	2.2	171.8	2.9	146.8	2.3	146.8	2.6				159.3	2.55	5.85634
1391411_at	Similar to formin-like 2 isoform B	605.2	2.6	605.2	2.5	864	3	864	3.1				734.6	2.55	5.85634
1387172_a_at	transforming growth factor, beta 2	377.1	2.9	377.1	2.2	515.1	3.4	515.1	2.9				446.1	2.55	5.85634
1370312_at	spondin 1, extracellular matrix protein	125.3	3.2	125.3	1.9	381.7	4.5	381.7	3.3				253.5	2.55	5.85634
1377161_at	---	368	2.4	368	2.6	383.6	2.6	383.6	2.9				375.8	2.5	5.65685
1379027_at	WW and C2 domain containing 1	194.6	2.7	194.6	2.3	210	2.4	210	1.9				202.3	2.5	5.65685
1391326_at	homeo box B5	154.7	3.1	154.7	1.9	176.7	2.8	176.7	2.4				165.7	2.5	5.65685
1388902_at	lysyl oxidase-like 1	117.7	3.5	117.7	1.5	487.6	4.6	487.6	3.2				302.65	2.5	5.65685
1374776_at	vasohibin 2	322.6	2.3	322.6	2.6	444	3.2	444	3.2				383.3	2.45	5.46416
1369562_at	hippocalcin-like 1	1833.5	2.3	1833.5	2.6	1391.9	2	1391.9	2.1				1612.7	2.45	5.46416
1367664_at	ankyrin repeat domain 1 (cardiac muscle)	277.7	2.4	277.7	2.5	529.9	3.6	529.9	3.8				403.8	2.45	5.46416
1395644_at	ATP-binding cassette, sub-family A (ABC1), member 8	136.3	2.5	136.3	2.4	117.9	2.3	117.9	1.9				127.1	2.45	5.46416
1376208_at	---	219.8	2.5	219.8	2.4	180.1	3.1	180.1	2.4				199.95	2.45	5.46416
1392769_at	---	44.7	2.7	44.7	2.2	154	4.4	154	4.1				99.35	2.45	5.46416
1388143_at	collagen, type XVIII, alpha 1	166.4	3.3	166.4	1.6	219.8	3.1	219.8	1				193.1	2.45	5.46416
1389107_at	cingulin-like 1	86.7	1.6	86.7	3.2	136.3	2.8	136.3	3.9				111.5	2.4	5.27803
1367691_at	protein kinase C, delta binding protein	335.7	2.2	335.7	2.6	1005.4	4	1005.4	4.1				670.55	2.4	5.27803
1383565_at	---	65.8	2.7	65.8	2.1	144.4	4.3	144.4	3.6				105.1	2.4	5.27803
1370161_at	coiled-coil domain containing 80	437.3	2.3	437.3	2.5	2539.8	4.7	2539.8	4.9				1488.55	2.4	5.27803
1378389_at	---	174	2.5	174	2.3	169.9	2.5	169.9	2.3				171.95	2.4	5.27803
1373646_at	RAB15, member RAS oncogene family	2439.6	2.5	2439.6	2.3	2758.2	2.5	2758.2	2.3				2598.9	2.4	5.27803
1372449_at	---	114.3	1.7	114.3	3	102.8	1.8	102.8	3.3				108.55	2.35	5.09824
1387883_a_at	thymosin beta 4, X-linked	9456.3	2.5	9456.3	2.2	12958.7	2.9	12958.7	2.7				11207.5	2.35	5.09824
1384305_at	solute carrier family 45, member 1	297	2.3	297	2.4	298	2.1	298	2.5				297.5	2.35	5.09824
1380964_at	---	94	0.8	94	3.8	99.5	1.1	99.5	3.5				96.75	2.3	4.92458
1367877_at	solute carrier family 11 (proton-coupled divalent metal ion transporters), member 2	9438.9	2.2	9438.9	2.4	7166.1	1.8	7166.1	1.9				8302.5	2.3	4.92458
1391563_at	melanoma associated antigen (mutated) 1-like 1	2605.6	2.5	2605.6	2.1	3905	3.1	3905	2.7				3255.3	2.3	4.92458
1374259_at	---	63.5	3.4	63.5	1.2	71.1	4.5	71.1	1.6				67.3	2.3	4.92458
1368441_at	mesothelin	291.9	1.9	291.9	2.6	1281.3	4.7	1281.3	4.5				786.6	2.25	4.75683
1389367_at	schwannomin interacting protein 1	151.3	2	151.3	2.5	412.3	3.5	412.3	4.1				281.8	2.25	4.75683
1368679_a_at	v-yes-1 Yamaguchi sarcoma viral related oncogene homolog	221.3	2.1	221.3	2.4	242.6	2.3	242.6	3				231.95	2.25	4.75683
1393067_at	TEK tyrosine kinase, endothelial	352.5	2.2	352.5	2.3	512.4	2.7	512.4	3.1				432.45	2.25	4.75683
1396304_at	---	143.8	2.2	143.8	2.3	219.6	2.3	219.6	2.1				181.7	2.25	4.75683
1372585_at	RGD1566254	746.7	2.4	746.7	2.1	2639.6	4.3	2639.6	4.2				1693.15	2.25	4.75683
1376128_at	---	369.5	2.5	369.5	2	407.7	2.6	407.7	2.3				388.6	2.25	4.75683
1386922_at	carbonic anhydrase II	188.3	2.6	188.3	1.9	278.4	2.9	278.4	1.9				233.35	2.25	4.75683
1385051_at	guanylate binding protein 4	146.7	1.4	146.7	3	180.9	1.8	180.9	3.4				163.8	2.2	4.59479
1377573_at	carbonic anhydrase 5b, mitochondrial	274.2	1.9	274.2	2.5	820.6	4	820.6	4.3				547.4	2.2	4.59479
1370061_at	RAB3B, member RAS oncogene family	650.6	1.9	650.6	2.5	572.2	1.6	572.2	2.1				611.4	2.2	4.59479
1383390_at	family with sequence similarity 123A	384.5	1.9	384.5	2.5	238.1	1.4	238.1	2.1				311.3	2.2	4.59479
1391007_s_at	potassium inwardly rectifying channel, subfamily J, member 11	318.4	2	318.4	2.4	264.5	1.6	264.5	2				291.45	2.2	4.59479
1383047_at	growth arrest specific 6	241.9	2.2	241.9	2.2	354.2	2.6	354.2	2.8				298.05	2.2	4.59479
1388433_at	keratin 19	114.3	2.3	114.3	2.1	441	4.7	441	4.5				277.65	2.2	4.59479
1368097_a_at	reticulon 1	5708.7	2.3	5708.7	2.1	4824.3	2	4824.3	1.8				5266.5	2.2	4.59479
1385464_at	Forkhead box Q1	1044.9	2.3	1044.9	2.1	1238.8	2.5	1238.8	2.2				1141.85	2.2	4.59479
1383496_at	similar to hypothetical protein FLJ20171	419.4	2.7	419.4	1.7	516.1	2.9	516.1	2.1				467.75	2.2	4.59479
1368547_at	C-type lectin domain family 2, member d	270.5	1.6	270.5	2.7	325	1.7	325	2.8				297.75	2.15	4.43828
1396152_s_at	insulin-like growth factor binding protein 5	84.1	2.7	84.1	1.6	155.4	4.1	155.4	2.9				119.75	2.15	4.43828
1395066_at	nucleolar protein 4	144	1.8	144	2.5	103.1	1.4	103.1	1.8				123.55	2.15	4.43828
1368394_at	secreted frizzled-related protein 4	87.5	1.9	87.5	2.4	113.4	2	113.4	2.7				100.45	2.15	4.43828
1379584_at	---	84.8	1.9	84.8	2.4	436.8	4.2	436.8	4.5				260.8	2.15	4.43828
1382230_at	kelch domain containing 8A	133.3	1.9	133.3	2.4	172	2.1	172	2.4				152.65	2.15	4.43828
1372299_at	cyclin-dependent kinase inhibitor 1C	935.4	2.3	935.4	2	1111.7	2.6	1111.7	2.2				1023.55	2.15	4.43828
1393730_at	ADAM metallopeptidase with thrombospondin type 1 motif, 4	85.1	1.7	85.1	2.5	137.9	2.3	137.9	3.2				111.5	2.1	4.28709
1378094_at	---	263.3	2	263.3	2.2	644.2	3	644.2	3.4				453.75	2.1	4.28709
1367846_at	S100 calcium-binding protein A4	1715.1	2.1	1715.1	2.1	2295	2.7	2295	2.7				2005.05	2.1	4.28709
1393822_at	transmembrane and coiled-coil domain family 3	391.7	2.2	391.7	2	283.7	1.6	283.7	1.5				337.7	2.1	4.28709
1368332_at	guanylate binding protein 2	397.5	1.9	397.5	2.3	810.6	2.9	810.6	3.2				604.05	2.1	4.28709
1385826_at	---	271.6	1.7	271.6	2.4	250.5	1.6	250.5	2.1				261.05	2.05	4.14106
1388059_a_at	solute carrier family 11 (proton-coupled divalent metal ion transporters), member 2	2050.9	1.9	2050.9	2.2	1612.9	1.6	1612.9	1.9				1831.9	2.05	4.14106
1380006_at	---	2861.1	1.9	2861.1	2.2	2434.3	1.7	2434.3	1.9				2647.7	2.05	4.14106
1381846_s_at	---	252.1	2	252.1	2.1	185.5	1.7	185.5	1.9				218.8	2.05	4.14106
1391481_at	---	3306.4	2	3306.4	2.1	3468.7	1.9	3468.7	2.1				3387.55	2.05	4.14106
1373333_at	similar to Microsomal signal peptidase 23 kDa subunit (SPase 22 kDa subunit) (SPC22/23)	53.8	2.1	53.8	2	160.5	3.6	160.5	4.1				107.15	2.05	4.14106
1383939_at	---	728.1	2.1	728.1	2	765.5	2.2	765.5	2.2				746.8	2.05	4.14106
1374591_at	protein tyrosine phosphatase, receptor type, D	148.6	2.2	148.6	1.9	371.6	3.8	371.6	3.5				260.1	2.05	4.14106
1392785_at	---	154.1	2.3	154.1	1.8	114.6	2.1	114.6	1.5				134.35	2.05	4.14106
1374963_s_at	---	41.6	3.5	41.6	0.6	60.1	3.9	60.1	1.6				50.85	2.05	4.14106
1367774_at	glutathione S-transferase A3	439.4	1.4	439.4	2.6	952.6	2.7	952.6	3.7				696	2	4
1387562_at	peptidyl arginine deiminase, type III	314.2	1.5	314.2	2.5	187.3	0.9	187.3	1.5				250.75	2	4
1368000_at	complement component 3	76.5	1.6	76.5	2.4	204.6	3.1	204.6	3.8				140.55	2	4
1390529_at	CD83 molecule	353.7	1.8	353.7	2.2	579.7	2.7	579.7	2.9				466.7	2	4
1371394_x_at	---	1601.9	1.9	1601.9	2.1	1753.8	2	1753.8	2				1677.85	2	4
1372179_at	hippocalcin-like 1	3995.5	2	3995.5	2	3424.6	1.7	3424.6	1.8				3710.05	2	4
1370372_at	RASD family, member 2	3522.2	2	3522.2	2	2410	1.4	2410	1.5				2966.1	2	4
1379411_at	---	668.7	2	668.7	2	566.9	1.8	566.9	1.9				617.8	2	4
1386921_at	carboxypeptidase E	7302.5	2	7302.5	2	6327.1	1.7	6327.1	1.9				6814.8	2	4
1379097_at	zinc finger protein 9	259.1	2.1	259.1	1.9	198.6	1.9	198.6	2				228.85	2	4
1373818_at	---	331.2	2.1	331.2	1.9	345.7	2.1	345.7	1.7				338.45	2	4
1368550_at	forkhead box Q1	362.6	2.1	362.6	1.9	328.4	1.9	328.4	1.8				345.5	2	4
1391277_at	S100 calcium binding protein A5	373.6	2.2	373.6	1.8	527.8	2.8	527.8	2.5				450.7	2	4
1372761_at	---	371.1	2.2	371.1	1.8	424.8	2.3	424.8	1.9				397.95	2	4
1378171_at	---	232.5	1.8	232.5	2.1	382.9	2.9	382.9	3.3				307.7	1.95	3.86375
1369182_at	coagulation factor III (thromboplastin, tissue factor)	84.1	1.8	84.1	2.1	181.3	2.1	181.3	2.6				132.7	1.95	3.86375
1387725_at	gulonolactone (L-) oxidase	210	1.8	210	2.1	135.1	1.3	135.1	1.5				172.55	1.95	3.86375
1390638_at	Eph receptor A4	89.5	1.6	89.5	2.3	207.6	3.2	207.6	3.2				148.55	1.95	3.86375
1383557_at	---	244.3	1.9	244.3	2	370.5	2.3	370.5	2.2				307.4	1.95	3.86375
1385396_at	---	81	1.9	81	2	95.2	1.8	95.2	1.8				88.1	1.95	3.86375
1375861_at	nucleosome assembly protein 1-like 5	123.9	1.9	123.9	2	192.2	2.3	192.2	2.5				158.05	1.95	3.86375
1385728_at	---	498.8	2	498.8	1.9	488.2	1.9	488.2	1.8				493.5	1.95	3.86375
1390832_at	transmembrane and coiled-coil domain family 3	3001.4	2	3001.4	1.9	2485.8	1.8	2485.8	1.6				2743.6	1.95	3.86375
1370960_at	insulin-like growth factor binding protein 5	594.2	1.7	594.2	2.1	1155.3	2.9	1155.3	3.4				874.75	1.9	3.73213
1370237_at	hydroxyacyl-Coenzyme A dehydrogenase	9148	1.9	9148	1.9	5524.8	1.3	5524.8	1.4				7336.4	1.9	3.73213
1387276_at	doublecortin-like kinase 1	842	1.9	842	1.9	1694.1	2.8	1694.1	2.8				1268.05	1.9	3.73213
1373188_at	sodium channel, voltage-gated, type IV, beta	201.2	2	201.2	1.8	410.5	3.1	410.5	2.9				305.85	1.9	3.73213
1393706_at	six transmembrane epithelial antigen of the prostate 1	221.9	1.6	221.9	2.2	543.4	3.1	543.4	4				382.65	1.9	3.73213
1368420_at	ceruloplasmin	195.1	2.3	195.1	1.4	744.2	4.1	744.2	3.3				469.65	1.85	3.605
1371186_at	integrin, alpha 6	137.3	1.3	137.3	2.4	156.5	2	156.5	2.9				146.9	1.85	3.605
1385692_at	solute carrier family 10 (sodium/bile acid cotransporter family), member 4	399	1.7	399	2	547.8	2	547.8	2.2				473.4	1.85	3.605
1389648_at	receptor-interacting serine-threonine kinase 4	1937.9	1.7	1937.9	2	1926.7	1.3	1926.7	1.6				1932.3	1.85	3.605
1379824_at	thymocyte selection-associated high mobility group box	980	1.7	980	2	627.2	0.9	627.2	1.1				803.6	1.85	3.605
1387707_at	solute carrier family 2 (facilitated glucose transporter), member 3	1688	1.8	1688	1.9	1235.3	1.3	1235.3	1.4				1461.65	1.85	3.605
1368523_at	Ca++-dependent secretion activator	3815.6	1.9	3815.6	1.8	3457.7	1.8	3457.7	1.7				3636.65	1.85	3.605
1376869_at	---	2992.4	2	2992.4	1.7	3352.8	2	3352.8	1.8				3172.6	1.85	3.605
1386660_at	---	295.3	2	295.3	1.7	245.5	1.5	245.5	1.5				270.4	1.85	3.605
1387495_at	transducin-like enhancer of split 4 (E(sp1) homolog, Drosophila)	678.8	2.1	678.8	1.6	773	2.3	773	2				725.9	1.85	3.605
1382387_at	anoctamin 1, calcium activated chloride channel	66.1	2.1	66.1	1.6	161.3	3	161.3	2.6				113.7	1.85	3.605
1390812_a_at	RAS-like, estrogen-regulated, growth-inhibitor	241.5	2.2	241.5	1.5	813.9	4.6	813.9	3.8				527.7	1.85	3.605
1375052_at	family with sequence similarity 148, member B	5824.8	1.3	5824.8	2.3	4408.5	0.8	4408.5	1.9				5116.65	1.8	3.4822
1398484_at	similar to TBC1 domain family, member 8 (with GRAM domain); vascular Rab-GAP/TBC-containing	128.9	2.3	128.9	1.3	320.5	4	320.5	2.9				224.7	1.8	3.4822
1379285_at	receptor (chemosensory) transporter protein 4	67.8	1	67.8	2.6	172.9	2.3	172.9	4.2				120.35	1.8	3.4822
1377761_at	glutamine-fructose-6-phosphate transaminase 2	225.4	1.5	225.4	2.1	321.6	2.1	321.6	2.5				273.5	1.8	3.4822
1388204_at	matrix metallopeptidase 13	1746.4	1.6	1746.4	2	864.5	0.6	864.5	1				1305.45	1.8	3.4822
1370758_at	RAB15, member RAS oncogene family	261.3	1.8	261.3	1.8	293.9	1.6	293.9	1.5				277.6	1.8	3.4822
1375053_at	---	254.7	2.1	254.7	1.5	248.1	1.7	248.1	1.3				251.4	1.8	3.4822
1368377_at	granzyme C	111.2	1.7	111.2	1.8	254.2	2.6	254.2	2.5				182.7	1.75	3.36359
1393119_at	---	441.3	1.7	441.3	1.8	766	2.6	766	2.6				603.65	1.75	3.36359
1376214_at	methylmalonic aciduria (cobalamin deficiency) cblC type, with homocystinuria	671.1	1.7	671.1	1.8	568.2	1.5	568.2	1.6				619.65	1.75	3.36359
1376496_at	apolipoprotein L 9a	108.1	1.8	108.1	1.7	135.5	2.6	135.5	2.2				121.8	1.75	3.36359
1376396_a_at	rCG47836-like	123.6	1.9	123.6	1.6	148.6	1.8	148.6	1.8				136.1	1.75	3.36359
1368858_at	UDP glycosyltransferase 8	353.6	2	353.6	1.5	376.6	2.2	376.6	1.6				365.1	1.75	3.36359
1396238_at	UDP-N-acetyl-alpha-D-galactosamine:polypeptide N-acetylgalactosaminyltransferase 14 (GalNAc-T14)	892.8	2	892.8	1.5	820.1	1.6	820.1	1.1				856.45	1.75	3.36359
1380577_at	ATP-binding cassette, sub-family G (WHITE), member 2	189.9	2	189.9	1.5	273.8	2.9	273.8	1.9				231.85	1.75	3.36359
1379631_at	colony stimulating factor 1 (macrophage)	219.9	1.2	219.9	2.2	265.2	1.9	265.2	3				242.55	1.7	3.24901
1394028_at	dual specificity phosphatase 10	119.3	1.3	119.3	2.1	154.9	2.1	154.9	2.4				137.1	1.7	3.24901
1398250_at	acyl-CoA thioesterase 1	78.8	1.3	78.8	2.1	100.8	1.4	100.8	2.5				89.8	1.7	3.24901
1389990_at	---	3602.5	1.6	3602.5	1.8	4418.8	2	4418.8	1.9				4010.65	1.7	3.24901
1374460_at	COP9 constitutive photomorphogenic homolog subunit 7A (Arabidopsis)	601.8	1.8	601.8	1.6	548.2	1.6	548.2	1.4				575	1.7	3.24901
1378747_x_at	---	2022.1	1.8	2022.1	1.6	1738.5	1.7	1738.5	1.5				1880.3	1.7	3.24901
1387803_at	protein phosphatase 2 (formerly 2A), regulatory subunit B, beta isoform	856.6	1.8	856.6	1.6	728.8	1.6	728.8	1.5				792.7	1.7	3.24901
1385181_at	---	65	1.8	65	1.6	62.9	1.5	62.9	1.5				63.95	1.7	3.24901
1388887_at	glycoprotein, alpha-galactosyltransferase 1	240.8	1.8	240.8	1.6	261.1	1.5	261.1	1.4				250.95	1.7	3.24901
1395806_at	spermatogenesis associated glutamate (E)-rich protein 4e-like /// hypothetical LOC367500 /// hypothetical LOC501349 /// hypothetical LOC501373 /// similar to RIKEN cDNA 5031410I06 /// similar to spermatogenesis associated glutamate (E)-rich protein 4d ///	89.2	2.1	89.2	1.3	106.5	2.8	106.5	2.2				97.85	1.7	3.24901
1386870_at	glutamate-ammonia ligase (glutamine synthetase)	3119.6	1.5	3119.6	1.9	2079.4	0.8	2079.4	1.4				2599.5	1.7	3.24901
1392382_at	Transforming growth factor, beta 2	72.3	1.5	72.3	1.9	176.9	2.4	176.9	2.7				124.6	1.7	3.24901
1371996_at	---	4444.8	1.7	4444.8	1.7	3694.7	1.5	3694.7	1.5				4069.75	1.7	3.24901
1397904_at	---	142.9	1.7	142.9	1.7	194.9	2.3	194.9	2.4				168.9	1.7	3.24901
1387969_at	chemokine (C-X-C motif) ligand 10	117	1.7	117	1.7	129.2	1.5	129.2	1.7				123.1	1.7	3.24901
1383318_at	---	818.9	1.7	818.9	1.7	718.7	1.3	718.7	1.4				768.8	1.7	3.24901
1389285_at	---	770.7	1.9	770.7	1.5	743.8	1.7	743.8	1.4				757.25	1.7	3.24901
1384743_at	---	560.4	2	560.4	1.4	750.1	2.6	750.1	2.3				655.25	1.7	3.24901
1381190_at	LIM domain 7	65.3	2.2	65.3	1.1	292.4	4.1	292.4	3.1				178.85	1.65	3.13834
1370927_at	collagen, type XII, alpha 1	140.6	1.4	140.6	1.9	266.3	2.7	266.3	3.1				203.45	1.65	3.13834
1391092_at	---	405.9	1.4	405.9	1.9	364.4	1.6	364.4	1.7				385.15	1.65	3.13834
1370941_at	platelet derived growth factor receptor, alpha polypeptide	407.8	1.5	407.8	1.8	307.9	0.9	307.9	1.7				357.85	1.65	3.13834
1384051_at	---	80	1.5	80	1.8	128.8	2.1	128.8	2.4				104.4	1.65	3.13834
1374176_at	similar to DNA segment, Chr 4, Brigham & Womens Genetics 0951 expressed	149.1	1.6	149.1	1.7	217.2	1.6	217.2	1.6				183.15	1.65	3.13834
1391036_at	IQ motif and Sec7 domain 3	416.3	1.6	416.3	1.7	386.1	1.2	386.1	1.4				401.2	1.65	3.13834
1378746_at	---	2224.9	1.6	2224.9	1.7	2207.1	1.6	2207.1	1.5				2216	1.65	3.13834
1390191_at	---	1106.5	1.6	1106.5	1.7	925.8	1.3	925.8	1.4				1016.15	1.65	3.13834
1372326_at	Solute carrier family 2 (facilitated glucose transporter), member 3	7199.7	1.7	7199.7	1.6	6126.4	1.3	6126.4	1.3				6663.05	1.65	3.13834
1385344_at	---	1260	1.7	1260	1.6	1124.6	1.6	1124.6	1.4				1192.3	1.65	3.13834
1379482_at	transmembrane 6 superfamily member 1	882.9	1.8	882.9	1.5	1275.6	2.4	1275.6	2.1				1079.25	1.65	3.13834
1388425_at	OAF homolog (Drosophila)	103.5	1.8	103.5	1.5	256.6	1.9	256.6	2.2				180.05	1.65	3.13834
1387666_at	G protein-coupled receptor 85	121.5	1.9	121.5	1.4	87.8	1.4	87.8	1.3				104.65	1.65	3.13834
1380410_at	---	236.3	2	236.3	1.3	260.5	2.5	260.5	1.8				248.4	1.65	3.13834
1382384_at	Ras association (RalGDS/AF-6) domain family member 6	101.6	0.7	101.6	2.5	106.4	0.7	106.4	2.7				104	1.6	3.03143
1367633_at	glutamate-ammonia ligase (glutamine synthetase)	1668.7	1.3	1668.7	1.9	992.3	0.5	992.3	1.2				1330.5	1.6	3.03143
1367632_at	glutamate-ammonia ligase (glutamine synthetase)	6190.5	1.3	6190.5	1.9	3558.9	0.5	3558.9	1				4874.7	1.6	3.03143
1367784_a_at	clusterin	6373.1	1.4	6373.1	1.8	5098.8	1.2	5098.8	1.5				5735.95	1.6	3.03143
1375230_at	---	660.3	1.5	660.3	1.7	714.7	1.6	714.7	1.8				687.5	1.6	3.03143
1387451_at	discoidin, CUB and LCCL domain containing 2	214.3	1.5	214.3	1.7	324.3	2.1	324.3	2.4				269.3	1.6	3.03143
1373272_at	pleckstrin homology domain containing, family A member 5	297.3	1.5	297.3	1.7	302.4	1.6	302.4	1.8				299.85	1.6	3.03143
1385369_at	DAZ interacting protein 1-like	178.6	1.5	178.6	1.7	170.7	1.4	170.7	1.4				174.65	1.6	3.03143
1373151_at	lipoma HMGIC fusion partner	152.2	1.5	152.2	1.7	415.6	3.3	415.6	3.3				283.9	1.6	3.03143
1368124_at	dual specificity phosphatase 5	483.6	1.6	483.6	1.6	334.9	1.2	334.9	1.3				409.25	1.6	3.03143
1393620_at	sestrin 3	1168	1.6	1168	1.6	1117.2	1.5	1117.2	1.5				1142.6	1.6	3.03143
1372440_at	serine (or cysteine) peptidase inhibitor, clade E, member 2	673.9	1.6	673.9	1.6	705.6	1.5	705.6	1.5				689.75	1.6	3.03143
1368074_at	UDP-galactose-4-epimerase	1254.3	1.6	1254.3	1.6	1086	1.4	1086	1.5				1170.15	1.6	3.03143
1389966_at	---	63.4	1.7	63.4	1.5	333.3	3.8	333.3	3.4				198.35	1.6	3.03143
1383519_at	Hexokinase 2	616.4	1.7	616.4	1.5	651.4	1.9	651.4	1.5				633.9	1.6	3.03143
1371499_at	CD9 molecule	3976.2	1.7	3976.2	1.5	4716.8	2	4716.8	1.7				4346.5	1.6	3.03143
1383284_at	---	461	1.8	461	1.4	570.9	2.2	570.9	1.7				515.95	1.6	3.03143
1395879_at	tetratricopeptide repeat domain 39B	113.6	1.8	113.6	1.4	106.2	1.2	106.2	1.3				109.9	1.6	3.03143
1389546_at	angiomotin like 2	766.1	2	766.1	1.2	1576	3.1	1576	2.4				1171.05	1.6	3.03143
1399167_a_at	GRB2-associated binding protein 1	159.5	2.4	159.5	0.8	336.3	4.6	336.3	1.9				247.9	1.6	3.03143
1367940_at	chemokine (C-X-C motif) receptor 7	126.7	0.8	126.7	2.3	602	3.3	602	4.6				364.35	1.55	2.92817
1393938_at	---	225.9	1.4	225.9	1.7	212.1	1.1	212.1	1.3				219	1.55	2.92817
1370561_at	alpha 1,3-galactosyltransferase 2	1223.5	1.4	1223.5	1.7	762.6	0.8	762.6	1.1				993.05	1.55	2.92817
1388786_at	---	192.7	1.7	192.7	1.4	434.8	2.5	434.8	2.2				313.75	1.55	2.92817
1380559_at	---	272.5	1.7	272.5	1.4	297.3	1.9	297.3	1.6				284.9	1.55	2.92817
1372646_at	similar to RIKEN cDNA 1500015O10	359.2	1.1	359.2	2	493.6	1.5	493.6	2.9				426.4	1.55	2.92817
1370408_at	putative small membrane protein NID67	1245	1.3	1245	1.8	999.4	1	999.4	1.6				1122.2	1.55	2.92817
1368599_at	solute carrier family 9 (sodium/hydrogen exchanger), member 2	546.1	1.5	546.1	1.6	496.9	1.3	496.9	1.5				521.5	1.55	2.92817
1392627_x_at	---	14255.7	1.5	14255.7	1.6	13287.4	1.4	13287.4	1.5				13771.5	1.55	2.92817
1389712_at	early B-cell factor 3	794	1.5	794	1.6	763	1.5	763	1.6				778.5	1.55	2.92817
1379935_at	chemokine (C-C motif) ligand 7	559.5	1.6	559.5	1.5	840.8	2.3	840.8	2				700.15	1.55	2.92817
1372187_at	protein kinase D3	44.5	1.6	44.5	1.5	127.5	2.6	127.5	2.3				86	1.55	2.92817
1384202_at	tescalcin	172.8	1.8	172.8	1.3	276.5	2.6	276.5	1.9				224.65	1.55	2.92817
1384183_at	---	343	1.8	343	1.3	263.2	1.3	263.2	1				303.1	1.55	2.92817
1388666_at	ectodermal-neural cortex 1	1270.9	1	1270.9	2	2815	2.3	2815	3.3				2042.95	1.5	2.82843
1377813_at	collagen, type XXII, alpha 1	387.6	1	387.6	2	621.9	1.8	621.9	2.7				504.75	1.5	2.82843
1369048_at	gamma-aminobutyric acid (GABA) A receptor, delta	228.9	1.3	228.9	1.7	219.8	1	219.8	1.3				224.35	1.5	2.82843
1386604_at	membrane protein, palmitoylated 3 (MAGUK p55 subfamily member 3)	219.4	1.5	219.4	1.5	178.9	1.4	178.9	1.1				199.15	1.5	2.82843
1387025_at	dynein cytoplasmic 1 intermediate chain 1	446.5	1.6	446.5	1.4	517.7	1.6	517.7	1.5				482.1	1.5	2.82843
1372133_at	related RAS viral (r-ras) oncogene homolog 2	2665.2	1.6	2665.2	1.4	3302.6	2	3302.6	1.7				2983.9	1.5	2.82843
1380872_at	---	789.6	1.6	789.6	1.4	732.7	1.3	732.7	1.2				761.15	1.5	2.82843
1390515_at	---	5046	1.6	5046	1.4	3889.3	1.3	3889.3	1.1				4467.65	1.5	2.82843
1374652_at	---	62.4	1.8	62.4	1.2	156.5	3.1	156.5	2.9				109.45	1.5	2.82843
1368511_at	basic helix-loop-helix family, member e41	11128.4	1.1	11128.4	1.8	6359.7	0.4	6359.7	1				8744.05	1.45	2.73208
1398406_at	---	142.6	1.3	142.6	1.6	149.3	0.8	149.3	1.7				145.95	1.45	2.73208
1399070_at	SET domain containing 5	239.4	1.6	239.4	1.3	197.7	1.4	197.7	1.4				218.55	1.45	2.73208
1369407_at	tumor necrosis factor receptor superfamily, member 11b	96.7	1.6	96.7	1.3	367.3	4.7	367.3	3.6				232	1.45	2.73208
1381474_at	muscleblind-like 3 (Drosophila)	95.3	1.8	95.3	1.1	149.2	2.2	149.2	1.6				122.25	1.45	2.73208
1372359_at	dual specificity phosphatase 26 (putative)	125.8	2.1	125.8	0.8	164.5	2.7	164.5	0.9				145.15	1.45	2.73208
1370628_at	granzyme B	80.1	0.9	80.1	2	1348	5	1348	6.3				714.05	1.45	2.73208
1376109_at	---	1732.9	1.4	1732.9	1.5	1095.7	0.8	1095.7	0.8				1414.3	1.45	2.73208
1374505_at	ghiso	625.2	1.4	625.2	1.5	504.1	1.1	504.1	1.3				564.65	1.45	2.73208
1392863_at	---	494.1	1.4	494.1	1.5	1010.8	2.9	1010.8	2.9				752.45	1.45	2.73208
1382037_at	---	63.5	1.5	63.5	1.4	79.2	1	79.2	0.7				71.35	1.45	2.73208
1395770_at	---	1995.3	1.5	1995.3	1.4	1589.4	1.1	1589.4	1				1792.35	1.45	2.73208
1371071_at	guanine nucleotide binding protein (G protein), beta polypeptide 4	319.4	1.5	319.4	1.4	301.1	1.8	301.1	2.1				310.25	1.45	2.73208
1378032_at	nuclear factor of kappa light polypeptide gene enhancer in B-cells inhibitor, zeta	335.1	1.5	335.1	1.4	813.6	2.4	813.6	2.3				574.35	1.45	2.73208
1389351_at	leucine rich repeat (in FLII) interacting protein 1	176	1.5	176	1.4	339.7	2.3	339.7	2.1				257.85	1.45	2.73208
1385173_at	early B-cell factor 3	422.6	1.5	422.6	1.4	449.3	1.5	449.3	1.6				435.95	1.45	2.73208
1377739_at	guanine nucleotide binding protein (G protein), gamma 12	400.6	1.5	400.6	1.4	533.6	2.1	533.6	1.8				467.1	1.45	2.73208
1373122_at	jub, ajuba homolog (Xenopus laevis)	310.2	1.5	310.2	1.4	437.1	1.8	437.1	1.9				373.65	1.45	2.73208
1382058_at	related RAS viral (r-ras) oncogene homolog 2	1436.7	1.7	1436.7	1.2	1895.7	2	1895.7	1.7				1666.2	1.45	2.73208
1374143_at	Eph receptor A2	122	1.9	122	1	155.1	2.3	155.1	1.7				138.55	1.45	2.73208
1384502_at	F-box protein 42	105.1	1.9	105.1	1	98.1	1.6	98.1	1				101.6	1.45	2.73208
1368489_at	fos-like antigen 1	139.8	0.8	139.8	2	169.9	1	169.9	1.8				154.85	1.4	2.63902
1392618_at	---	280.4	1.2	280.4	1.6	323.3	1.5	323.3	1.8				301.85	1.4	2.63902
1381994_at	---	786.3	1.3	786.3	1.5	644.9	1.1	644.9	1.3				715.6	1.4	2.63902
1392865_at	fibroblast growth factor 9	149.6	1.3	149.6	1.5	171.5	1.5	171.5	1.4				160.55	1.4	2.63902
1390412_at	solute carrier family 39 (iron-regulated transporter), member 1	211.1	1.3	211.1	1.5	230.3	1.5	230.3	1.7				220.7	1.4	2.63902
1393922_at	EF-hand calcium binding domain 7	905.7	1.3	905.7	1.5	837.4	1.1	837.4	1.3				871.55	1.4	2.63902
1383422_at	BEN domain containing 5	433.9	1.4	433.9	1.4	421	1.5	421	1.4				427.45	1.4	2.63902
1378933_at	ISY1 splicing factor homolog (S. cerevisiae)	351.1	1.4	351.1	1.4	344.8	1.3	344.8	1.4				347.95	1.4	2.63902
1389127_at	---	199.5	1.4	199.5	1.4	326.8	2.2	326.8	2.1				263.15	1.4	2.63902
1381279_at	receptor-interacting serine-threonine kinase 2	693.1	1.5	693.1	1.3	1125.5	2.2	1125.5	1.9				909.3	1.4	2.63902
1383404_at	---	1113.7	1.5	1113.7	1.3	1335.5	1.8	1335.5	1.6				1224.6	1.4	2.63902
1393260_at	WDNM1 homolog	118.6	1.5	118.6	1.3	377.1	3.3	377.1	2.7				247.85	1.4	2.63902
1371879_at	leucine rich repeat containing 42	2104.8	1.5	2104.8	1.3	2143.9	1.5	2143.9	1.3				2124.35	1.4	2.63902
1388459_at	collagen, type XVIII, alpha 1	150.1	1.6	150.1	1.2	379.9	2.8	379.9	2.2				265	1.4	2.63902
1383211_at	---	620.2	1.8	620.2	1	2463.6	3.7	2463.6	3.1				1541.9	1.4	2.63902
1368208_at	N-acetyltransferase 8B	200.5	1.2	200.5	1.5	187.2	0.8	187.2	1.3				193.85	1.35	2.54912
1371167_at	membrane protein, palmitoylated 3 (MAGUK p55 subfamily member 3)	128.4	1.2	128.4	1.5	113.3	1	113.3	1.4				120.85	1.35	2.54912
1383863_at	LIM domain only 2	123.3	1.2	123.3	1.5	98.8	1.2	98.8	1.1				111.05	1.35	2.54912
1383119_at	opioid growth factor receptor-like 1	292.1	1.3	292.1	1.4	319.7	1.5	319.7	1.6				305.9	1.35	2.54912
1387327_at	KH domain containing, RNA binding, signal transduction associated 2	242.6	1.3	242.6	1.4	238.8	1.5	238.8	1.7				240.7	1.35	2.54912
1379606_at	RAB30, member RAS oncogene family	389.4	1.3	389.4	1.4	420.3	1.3	420.3	1.5				404.85	1.35	2.54912
1370197_a_at	protein kinase C, zeta	871.7	1.4	871.7	1.3	682.5	1.3	682.5	1.1				777.1	1.35	2.54912
1383876_at	intraflagellar transport 74 homolog (Chlamydomonas)	883.4	1.4	883.4	1.3	734.5	1.2	734.5	1.2				808.95	1.35	2.54912
1390928_at	similar to tigger transposable element derived 2	460.2	1.4	460.2	1.3	496.8	1.2	496.8	1.1				478.5	1.35	2.54912
1387257_at	secretin	252	1.4	252	1.3	191.2	1	191.2	0.9				221.6	1.35	2.54912
1394292_at	mitochondrial ribosomal protein L37	487.3	1.4	487.3	1.3	419.4	1.2	419.4	1.2				453.35	1.35	2.54912
1395036_at	inositol monophosphatase domain containing 1	946.4	1.5	946.4	1.2	1014	1.7	1014	1.4				980.2	1.35	2.54912
1368460_at	solute carrier family 2 (facilitated glucose/fructose transporter), member 5	823	1.5	823	1.2	803.9	1.1	803.9	0.9				813.45	1.35	2.54912
1387072_at	WNK lysine deficient protein kinase 1	162.7	1.5	162.7	1.2	204.9	1.6	204.9	1.4				183.8	1.35	2.54912
1378057_at	fibronectin leucine rich transmembrane protein 3	175.3	1.6	175.3	1.1	367.2	2.8	367.2	2.3				271.25	1.35	2.54912
1389797_at	---	259.9	1.6	259.9	1.1	312.6	1.4	312.6	1.2				286.25	1.35	2.54912
1390905_at	Microtubule associated serine/threonine kinase family member 4	489.8	1.6	489.8	1.1	600.1	1.9	600.1	1.3				544.95	1.35	2.54912
1370383_s_at	RT1 class II, locus Db1	49	1.6	49	1.1	95.4	2.6	95.4	2.1				72.2	1.35	2.54912
1370019_at	sulfotransferase family, cytosolic, 1A, phenol-preferring, member 1	42.7	1.8	42.7	0.9	86.8	2.6	86.8	1.2				64.75	1.35	2.54912
1367660_at	fatty acid binding protein 3, muscle and heart	528.1	1	528.1	1.6	527.8	1.1	527.8	1.5				527.95	1.3	2.46229
1389242_at	---	496.3	1.1	496.3	1.5	326.4	0.5	326.4	0.9				411.35	1.3	2.46229
1370964_at	argininosuccinate synthetase 1	2000	1.1	2000	1.5	2183.7	1.2	2183.7	1.5				2091.85	1.3	2.46229
1389897_at	COP9 constitutive photomorphogenic homolog subunit 7A (Arabidopsis)	1036.1	1.1	1036.1	1.5	882.9	0.9	882.9	1.3				959.5	1.3	2.46229
1384392_at	cytochrome P450, family 26, subfamily b, polypeptide 1	445	1.3	445	1.3	816.1	2.4	816.1	2.4				630.55	1.3	2.46229
1390136_at	---	292.6	1.5	292.6	1.1	253.9	1.1	253.9	0.8				273.25	1.3	2.46229
1389777_at	RIB43A domain with coiled-coils 1	178.8	1.5	178.8	1.1	144.9	0.9	144.9	1				161.85	1.3	2.46229
1388963_at	astrotactin 1	239.7	1.6	239.7	1	193.9	1.3	193.9	0.9				216.8	1.3	2.46229
1377156_at	similar to Transcription factor 7-like 2 (HMG box transcription factor 4) (T-cell-specific transcription factor 4) (TCF-4) (hTCF-4)	464.8	1.6	464.8	1	637.8	2.1	637.8	1.5				551.3	1.3	2.46229
1371768_at	SSU72 RNA polymerase II CTD phosphatase homolog (S. cerevisiae)	1444.2	1.2	1444.2	1.4	1246.5	0.9	1246.5	1.2				1345.35	1.3	2.46229
1386860_at	milk fat globule-EGF factor 8 protein	291.7	1.2	291.7	1.4	531.6	2.1	531.6	2.2				411.65	1.3	2.46229
1378420_at	---	134.5	1.2	134.5	1.4	209.4	1.7	209.4	1.7				171.95	1.3	2.46229
1368590_at	matrix metallopeptidase 16	116.5	1.2	116.5	1.4	143.7	1.7	143.7	1.6				130.1	1.3	2.46229
1372379_at	---	199.1	1.2	199.1	1.4	274.8	1.7	274.8	1.6				236.95	1.3	2.46229
1370371_a_at	carcinoembryonic antigen-related cell adhesion molecule 1 (biliary glycoprotein) /// carcinoembryonic antigen-related cell adhesion molecule 10	269.9	1.2	269.9	1.4	387.8	2	387.8	2.4				328.85	1.3	2.46229
1374633_at	---	298	1.4	298	1.2	273.6	1.2	273.6	1.4				285.8	1.3	2.46229
1385113_at	Homeo box C10	210.5	1.4	210.5	1.2	264.7	1.5	264.7	1.1				237.6	1.3	2.46229
1395393_at	---	105.1	0.5	105.1	2	88.9	0.5	88.9	1.8				97	1.25	2.37841
1392476_at	histone H4 variant H4-v.1	151.1	0.7	151.1	1.8	119.6	0.6	119.6	1.7				135.35	1.25	2.37841
1377497_at	2'-5'-oligoadenylate synthetase-like	141.3	1	141.3	1.5	131.6	0.6	131.6	1.1				136.45	1.25	2.37841
1384367_at	similar to histone protein Hist2h3c1	248.5	1.1	248.5	1.4	424.1	1.6	424.1	1.6				336.3	1.25	2.37841
1370146_at	glycine receptor, beta	189.8	1.1	189.8	1.4	177.3	1	177.3	1.4				183.55	1.25	2.37841
1373393_at	exostoses (multiple) 1	1054.2	1.2	1054.2	1.3	995.8	1.1	995.8	1.3				1025	1.25	2.37841
1378006_at	---	1785.6	1.2	1785.6	1.3	2159.9	1.1	2159.9	1.4				1972.75	1.25	2.37841
1378105_at	---	271.6	1.2	271.6	1.3	183.6	0.9	183.6	0.9				227.6	1.25	2.37841
1394527_at	---	344.5	1.2	344.5	1.3	412.9	1.4	412.9	1.4				378.7	1.25	2.37841
1394904_at	NECAP endocytosis associated 1	647.6	1.2	647.6	1.3	587.4	0.9	587.4	1.1				617.5	1.25	2.37841
1383661_at	---	621.1	1.2	621.1	1.3	1019.4	1.8	1019.4	2				820.25	1.25	2.37841
1375420_at	tumor protein p53 inducible protein 11	6417.5	1.2	6417.5	1.3	4594.1	0.7	4594.1	0.9				5505.8	1.25	2.37841
1368650_at	Kruppel-like factor 10	1033	1.3	1033	1.2	1038.1	1.2	1038.1	1.3				1035.55	1.25	2.37841
1368503_at	GTP cyclohydrolase 1	816.6	1.3	816.6	1.2	665.8	1	665.8	1				741.2	1.25	2.37841
1368314_at	gamma-glutamyl carboxylase	762.5	1.3	762.5	1.2	621.4	1	621.4	0.9				691.95	1.25	2.37841
1389374_at	kinesin family member C3	180.1	1.3	180.1	1.2	444.3	2.1	444.3	2.1				312.2	1.25	2.37841
1386940_at	TIMP metallopeptidase inhibitor 2	2095.8	1.3	2095.8	1.2	3749.9	2	3749.9	2				2922.85	1.25	2.37841
1384186_at	ER degradation enhancer, mannosidase alpha-like 1	644.8	1.3	644.8	1.2	447.2	1.2	447.2	1.3				546	1.25	2.37841
1399164_a_at	similar to RIKEN cDNA 1810030N24	621.1	1.3	621.1	1.2	615.6	1.1	615.6	1				618.35	1.25	2.37841
1367563_at	secreted protein, acidic, cysteine-rich (osteonectin)	264.2	1.4	264.2	1.1	486.1	2.6	486.1	2.4				375.15	1.25	2.37841
1378496_at	---	6127.4	0.9	6127.4	1.5	4163.5	0.3	4163.5	0.8				5145.45	1.2	2.2974
1377860_at	tetratricopeptide repeat domain 39B	526.7	0.9	526.7	1.5	498.2	1	498.2	1.5				512.45	1.2	2.2974
1391170_at	SET domain containing 5	47.4	1	47.4	1.4	49.6	1.2	49.6	1				48.5	1.2	2.2974
1391030_at	---	1189.6	1.2	1189.6	1.2	912.8	0.7	912.8	0.6				1051.2	1.2	2.2974
1398662_at	family with sequence similarity 167, member A	915.9	1.2	915.9	1.2	848.4	1.2	848.4	1.1				882.15	1.2	2.2974
1393832_at	RNA binding motif protein 43	588.5	1.2	588.5	1.2	600.8	1.2	600.8	1.2				594.65	1.2	2.2974
1396194_at	---	134.3	1.2	134.3	1.2	92.3	1.1	92.3	1				113.3	1.2	2.2974
1372472_at	similar to Microtubule-associated protein RP/EB family member 2 (APC-binding protein EB2) (End-binding protein 2) (EB2)	1604.1	1.2	1604.1	1.2	1456.1	1	1456.1	1.1				1530.1	1.2	2.2974
1368418_a_at	ceruloplasmin	305.3	1.2	305.3	1.2	926.2	2.5	926.2	2.8				615.75	1.2	2.2974
1375043_at	FBJ osteosarcoma oncogene	760.8	1.4	760.8	1	731.5	1.3	731.5	1.1				746.15	1.2	2.2974
1377679_at	G protein-coupled receptor 125	71.2	0.8	71.2	1.6	173.8	1.7	173.8	2.8				122.5	1.2	2.2974
1384842_s_at	Fas (TNF receptor superfamily, member 6)	178.4	0.8	178.4	1.6	404.8	1.8	404.8	2.6				291.6	1.2	2.2974
1374146_at	MAD2 mitotic arrest deficient-like 2 (yeast)	542.8	1.1	542.8	1.3	654	1.3	654	1.4				598.4	1.2	2.2974
1379724_at	pleckstrin homology-like domain, family B, member 2	164.3	1.1	164.3	1.3	221.2	1.8	221.2	1.8				192.75	1.2	2.2974
1367843_at	aldo-keto reductase family 7, member A2 (aflatoxin aldehyde reductase)	1071	1.1	1071	1.3	962.1	1	962.1	1.1				1016.55	1.2	2.2974
1389609_at	transmembrane 7 superfamily member 3	1331.7	1.1	1331.7	1.3	1223.5	1	1223.5	1.3				1277.6	1.2	2.2974
1368672_at	arginase type II	452.8	1.3	452.8	1.1	700.7	2.1	700.7	1.8				576.75	1.2	2.2974
1394031_at	family with sequence similarity 83, member D	1484.7	1.3	1484.7	1.1	1072.8	1	1072.8	0.6				1278.75	1.2	2.2974
1372533_at	ER degradation enhancer, mannosidase alpha-like 1	2644.1	1.3	2644.1	1.1	2554.3	1.2	2554.3	1				2599.2	1.2	2.2974
1373108_at	protein phosphatase 1, regulatory (inhibitor) subunit 3C	1121.5	0.8	1121.5	1.5	747.8	0.4	747.8	1.1				934.65	1.15	2.21914
1391727_at	---	74.1	0.8	74.1	1.5	106.6	1.7	106.6	2.2				90.35	1.15	2.21914
1389706_at	---	118.3	0.8	118.3	1.5	165.2	1.4	165.2	1.9				141.75	1.15	2.21914
1387698_at	potassium inwardly rectifying channel, subfamily J, member 11	102.3	0.8	102.3	1.5	111.3	0.3	111.3	1.4				106.8	1.15	2.21914
1397839_at	RAB15, member RAS oncogene family	291.8	0.8	291.8	1.5	263.1	1.6	263.1	1.3				277.45	1.15	2.21914
1380360_at	OMA1 homolog, zinc metallopeptidase (S. cerevisiae)	239.5	0.9	239.5	1.4	250	0.8	250	1.2				244.75	1.15	2.21914
1378842_at	GABA(A) receptor-associated protein like 1	1179.8	0.9	1179.8	1.4	813.6	0.5	813.6	1.1				996.7	1.15	2.21914
1371959_at	histone cluster 2, H2aa3	495.1	1	495.1	1.3	536.2	1	536.2	1.3				515.65	1.15	2.21914
1372354_at	dual specificity phosphatase 16	284.7	1	284.7	1.3	253.7	0.6	253.7	0.8				269.2	1.15	2.21914
1374157_at	Phosphodiesterase 4B, cAMP specific	598.6	1	598.6	1.3	1028.8	2.2	1028.8	2.5				813.7	1.15	2.21914
1382680_at	Adipose differentiation related protein	302.7	1	302.7	1.3	355.7	1	355.7	1.5				329.2	1.15	2.21914
1380449_at	---	1127.4	1.1	1127.4	1.2	1355.3	0.9	1355.3	0.9				1241.35	1.15	2.21914
1370806_at	retinol saturase (all trans retinol 13,14 reductase)	726.1	1.1	726.1	1.2	601.8	1.1	601.8	1.1				663.95	1.15	2.21914
1371762_at	retinol binding protein 4, plasma	3422.6	1.1	3422.6	1.2	3052.8	1	3052.8	1				3237.7	1.15	2.21914
1371646_at	6-phosphogluconate dehydrogenase, decarboxylating-like	2494.4	1.1	2494.4	1.2	2328.2	1	2328.2	1.2				2411.3	1.15	2.21914
1373421_at	TGFB-induced factor homeobox 1	164.3	1.1	164.3	1.2	336.3	1.6	336.3	1.8				250.3	1.15	2.21914
1380062_at	membrane protein, palmitoylated 6 (MAGUK p55 subfamily member 6)	469.3	1.1	469.3	1.2	555.5	1.2	555.5	1.3				512.4	1.15	2.21914
1376034_at	family with sequence similarity 115, member A	666.3	1.1	666.3	1.2	574.5	1.1	574.5	1.2				620.4	1.15	2.21914
1368089_at	phosphodiesterase 2A, cGMP-stimulated	360.5	1.1	360.5	1.2	397.6	1.5	397.6	1.4				379.05	1.15	2.21914
1376776_at	coiled-coil domain containing 17	220.3	1.1	220.3	1.2	271.9	1.2	271.9	1.4				246.1	1.15	2.21914
1390437_at	sema domain, seven thrombospondin repeats (type 1 and type 1-like), transmembrane domain (TM) and short cytoplasmic domain, (semaphorin) 5A	324.4	1.1	324.4	1.2	437.3	1.8	437.3	1.8				380.85	1.15	2.21914
1389557_at	testis expressed 261	1369.7	1.1	1369.7	1.2	1265	1	1265	0.9				1317.35	1.15	2.21914
1368207_at	FXYD domain-containing ion transport regulator 5	985.3	1.2	985.3	1.1	1100.2	1.4	1100.2	1.3				1042.75	1.15	2.21914
1386123_at	---	753.1	1.2	753.1	1.1	776.4	1.2	776.4	1.1				764.75	1.15	2.21914
1382651_at	---	465.7	1.2	465.7	1.1	473.7	1	473.7	0.9				469.7	1.15	2.21914
1383164_at	---	294.4	1.2	294.4	1.1	334.8	1.6	334.8	1.7				314.6	1.15	2.21914
1377047_at	---	610	1.2	610	1.1	501.6	0.8	501.6	0.9				555.8	1.15	2.21914
1388907_at	NECAP endocytosis associated 1	3255.7	1.2	3255.7	1.1	2917.5	1.1	2917.5	1				3086.6	1.15	2.21914
1388647_at	similar to coiled-coil-helix-coiled-coil-helix domain containing 7	1600.6	1.2	1600.6	1.1	1873.4	1.5	1873.4	1.4				1737	1.15	2.21914
1370007_at	protein disulfide isomerase family A, member 4	5602.3	1.2	5602.3	1.1	5639.8	1.1	5639.8	1.1				5621.05	1.15	2.21914
1372004_at	heme binding protein 1	928.4	1.2	928.4	1.1	1031.8	1.3	1031.8	1.1				980.1	1.15	2.21914
1383324_at	membrane protein, palmitoylated 6 (MAGUK p55 subfamily member 6)	612.3	1.3	612.3	1	757.3	1.6	757.3	1.1				684.8	1.15	2.21914
1374905_at	---	688.7	1.3	688.7	1	731.2	1.3	731.2	1.1				709.95	1.15	2.21914
1390645_at	---	292.9	1.4	292.9	0.9	274.1	1.4	274.1	1				283.5	1.15	2.21914
1377650_at	---	138.5	1.5	138.5	0.8	165.9	1.9	165.9	1.1				152.2	1.15	2.21914
1384784_at	chloride channel calcium activated 2 /// chloride channel calcium activated 4-like	90.5	1.7	90.5	0.6	114.7	2.4	114.7	1.5				102.6	1.15	2.21914
1388856_at	KIT ligand	77.6	1.9	77.6	0.4	266.9	3.9	266.9	2.9				172.25	1.15	2.21914
1377092_at	---	162.4	0.8	162.4	1.4	181.2	1	181.2	1.5				171.8	1.1	2.14355
1371680_at	GABA(A) receptor-associated protein like 1	2434	0.9	2434	1.3	1933.2	0.4	1933.2	0.9				2183.6	1.1	2.14355
1384163_at	---	5975.5	0.9	5975.5	1.3	4541.9	0.5	4541.9	0.9				5258.7	1.1	2.14355
1381428_a_at	---	5687.7	0.9	5687.7	1.3	5372.7	0.7	5372.7	1.1				5530.2	1.1	2.14355
1370040_at	8-oxoguanine DNA glycosylase	520.2	0.9	520.2	1.3	471.8	0.7	471.8	0.9				496	1.1	2.14355
1387221_at	GTP cyclohydrolase 1	5284.1	0.9	5284.1	1.3	4400	0.8	4400	1.1				4842.05	1.1	2.14355
1373817_at	inhibitor of growth family, member 4	920.7	0.9	920.7	1.3	781.1	0.7	781.1	1				850.9	1.1	2.14355
1387184_at	axin2	341.4	0.9	341.4	1.3	283.3	0.8	283.3	1.2				312.35	1.1	2.14355
1376576_at	dual specificity phosphatase 11 (RNA/RNP complex 1-interacting)	474.4	0.9	474.4	1.3	619	1.3	619	1.2				546.7	1.1	2.14355
1379002_at	---	672.3	1	672.3	1.2	507.5	0.5	507.5	0.8				589.9	1.1	2.14355
1383911_at	---	301.4	1	301.4	1.2	223.3	0.6	223.3	0.9				262.35	1.1	2.14355
1384814_at	---	108.4	1	108.4	1.2	130.7	1.2	130.7	1.2				119.55	1.1	2.14355
1377721_at	Park2 co-regulated	136.6	1	136.6	1.2	112.7	1.1	112.7	1				124.65	1.1	2.14355
1399010_at	COP9 constitutive photomorphogenic homolog subunit 7A (Arabidopsis)	1055.3	1	1055.3	1.2	890.5	1	890.5	1.1				972.9	1.1	2.14355
1380229_at	v-maf musculoaponeurotic fibrosarcoma oncogene homolog F (avian)	322.1	1	322.1	1.2	425.1	1.4	425.1	1.5				373.6	1.1	2.14355
1376267_at	---	724.6	1	724.6	1.2	524.3	0.5	524.3	0.8				624.45	1.1	2.14355
1395248_at	ER degradation enhancer, mannosidase alpha-like 1	170.1	1	170.1	1.2	204.2	1.3	204.2	1.4				187.15	1.1	2.14355
1374187_at	---	1062	1.1	1062	1.1	1009.9	1	1009.9	0.9				1035.95	1.1	2.14355
1371487_at	SH3 domain binding glutamic acid-rich protein-like 3	2382.9	1.1	2382.9	1.1	2312.1	1	2312.1	1				2347.5	1.1	2.14355
1372464_at	coatomer protein complex, subunit gamma	1752.3	1.1	1752.3	1.1	1716.5	1.1	1716.5	1.1				1734.4	1.1	2.14355
1373510_at	vesicle-associated membrane protein 1	2379.1	1.1	2379.1	1.1	1749.6	0.6	1749.6	0.7				2064.35	1.1	2.14355
1368419_at	ceruloplasmin	280.1	1.1	280.1	1.1	1047.7	3.3	1047.7	3.1				663.9	1.1	2.14355
1373886_at	receptor accessory protein 1	1032.1	1.1	1032.1	1.1	1194.1	1	1194.1	1.1				1113.1	1.1	2.14355
1390429_at	---	1190.6	1.1	1190.6	1.1	1361.6	1.2	1361.6	1.3				1276.1	1.1	2.14355
1383144_at	tRNA nucleotidyl transferase, CCA-adding, 1	1996.8	1.1	1996.8	1.1	1920.5	1	1920.5	1				1958.65	1.1	2.14355
1390147_at	similar to mKIAA1429 protein	323.4	1.2	323.4	1	345.4	1.4	345.4	1.1				334.4	1.1	2.14355
1380345_at	---	541.8	1.2	541.8	1	651.6	1.6	651.6	1.3				596.7	1.1	2.14355
1368770_at	glucosaminyl (N-acetyl) transferase 1, core 2 (beta-1,6-N-acetylglucosaminyltransferase)	113.3	1.2	113.3	1	266.3	3	266.3	2.7				189.8	1.1	2.14355
1385423_at	inner membrane protein, mitochondrial	393.6	1.3	393.6	0.9	314.8	1	314.8	0.5				354.2	1.1	2.14355
1389617_at	ELK3, member of ETS oncogene family	426.3	1.3	426.3	0.9	600.3	1.6	600.3	1.2				513.3	1.1	2.14355
1373340_at	dual specificity phosphatase 9	293	1.4	293	0.8	376.3	1.7	376.3	1.1				334.65	1.1	2.14355
1386125_at	homeo box B4	511.2	0.8	511.2	1.3	445.2	0.6	445.2	0.9				478.2	1.05	2.07053
1390021_at	histone cluster 1, H2bh	2693.1	0.8	2693.1	1.3	2680.8	0.8	2680.8	1.3				2686.95	1.05	2.07053
1372799_at	deoxyguanosine kinase	572.2	0.8	572.2	1.3	472.7	0.5	472.7	1				522.45	1.05	2.07053
1381476_at	---	161.2	0.8	161.2	1.3	131.9	0.8	131.9	1.1				146.55	1.05	2.07053
1367767_at	3-hydroxymethyl-3-methylglutaryl-Coenzyme A lyase	835.9	0.8	835.9	1.3	707.4	0.5	707.4	0.8				771.65	1.05	2.07053
1383058_at	---	1881.8	0.8	1881.8	1.3	1717.6	0.7	1717.6	1.1				1799.7	1.05	2.07053
1373302_at	alkaline ceramidase 2	1168.6	0.9	1168.6	1.2	938.3	0.6	938.3	0.8				1053.45	1.05	2.07053
1394953_at	---	198.7	0.9	198.7	1.2	254.2	1.6	254.2	1.4				226.45	1.05	2.07053
1368967_at	eukaryotic translation initiation factor 2B, subunit 3 gamma	1794.6	0.9	1794.6	1.2	1421.8	0.7	1421.8	1				1608.2	1.05	2.07053
1370138_at	lymphoid enhancer binding factor 1	700.8	0.9	700.8	1.2	495.4	0.3	495.4	0.5				598.1	1.05	2.07053
1372293_at	Similar to RIKEN cDNA 1110038F21	1030.7	0.9	1030.7	1.2	1411.5	1.2	1411.5	1.6				1221.1	1.05	2.07053
1374293_at	H2A histone family, member J	691.4	0.9	691.4	1.2	829.7	0.9	829.7	1.2				760.55	1.05	2.07053
1388661_at	mitochondrial protein 18 kDa	439	0.9	439	1.2	304	0.6	304	0.8				371.5	1.05	2.07053
1388549_at	nuclear receptor coactivator 4	7693.2	0.9	7693.2	1.2	6165.1	0.7	6165.1	0.8				6929.15	1.05	2.07053
1376184_at	Ly6/neurotoxin 1	219.3	0.9	219.3	1.2	164.5	0.8	164.5	1				191.9	1.05	2.07053
1392579_at	oligonucleotide/oligosaccharide-binding fold containing 2A	643.8	1	643.8	1.1	1014.6	1.6	1014.6	1.6				829.2	1.05	2.07053
1397766_at	---	2101	1	2101	1.1	2338.9	1.2	2338.9	1.3				2219.95	1.05	2.07053
1389550_at	---	2740.3	1	2740.3	1.1	2147.9	0.7	2147.9	0.9				2444.1	1.05	2.07053
1377297_at	SSU72 RNA polymerase II CTD phosphatase homolog (S. cerevisiae)	477.7	1	477.7	1.1	390.6	0.6	390.6	1				434.15	1.05	2.07053
1368321_at	early growth response 1	835.6	1	835.6	1.1	1141.8	1.5	1141.8	1.4				988.7	1.05	2.07053
1373368_at	procollagen C-endopeptidase enhancer 2	1036.5	1	1036.5	1.1	1515.6	1.7	1515.6	1.7				1276.05	1.05	2.07053
1388118_at	3-hydroxyisobutyrate dehydrogenase	4204.5	1	4204.5	1.1	3994	0.9	3994	0.9				4099.25	1.05	2.07053
1393842_at	coiled-coil domain containing 77	403.9	1	403.9	1.1	335.5	0.7	335.5	0.7				369.7	1.05	2.07053
1393356_at	---	164.6	1	164.6	1.1	158.3	0.8	158.3	0.9				161.45	1.05	2.07053
1395192_at	origin recognition complex, subunit 3-like (yeast)	252.9	1	252.9	1.1	218.3	0.9	218.3	0.8				235.6	1.05	2.07053
1389913_at	leucine rich repeat (in FLII) interacting protein 1	147.4	1	147.4	1.1	183.5	1.3	183.5	1.6				165.45	1.05	2.07053
1389195_at	DNA fragmentation factor, alpha subunit	1188.2	1	1188.2	1.1	1246	1	1246	1.1				1217.1	1.05	2.07053
1371414_at	gelsolin	2742.4	1.1	2742.4	1	2635.7	1.1	2635.7	1				2689.05	1.05	2.07053
1379656_a_at	---	1434.3	1.1	1434.3	1	1356.4	1	1356.4	0.9				1395.35	1.05	2.07053
1376833_at	transmembrane protein 222	931.2	1.1	931.2	1	903.2	1	903.2	0.9				917.2	1.05	2.07053
1374195_at	ladinin 1	474.6	1.1	474.6	1	513.2	1.1	513.2	0.9				493.9	1.05	2.07053
1374230_at	Similar to mKIAA1429 protein	690	1.1	690	1	738.1	1	738.1	0.9				714.05	1.05	2.07053
1391719_at	---	275	1.1	275	1	287.7	0.9	287.7	1				281.35	1.05	2.07053
1367715_at	tumor necrosis factor receptor superfamily, member 1a	478	1.1	478	1	369.7	1	369.7	0.9				423.85	1.05	2.07053
1383690_at	similar to ornithine decarboxylase-like protein	308.9	1.1	308.9	1	255.1	0.8	255.1	0.8				282	1.05	2.07053
1368407_at	heparanase	191.8	1.1	191.8	1	218.3	1.2	218.3	1.2				205.05	1.05	2.07053
1384128_at	glycine-, glutamate-, thienylcyclohexylpiperidine-binding protein	1249.6	1.1	1249.6	1	938.8	1	938.8	1.1				1094.2	1.05	2.07053
1373949_at	ATPase type 13A2	868.6	1.1	868.6	1	784.8	0.9	784.8	0.8				826.7	1.05	2.07053
1375267_at	peptidylprolyl isomerase C	317.7	1.1	317.7	1	551.3	2	551.3	2				434.5	1.05	2.07053
1390508_at	---	3119.3	1.1	3119.3	1	3242.6	1.1	3242.6	1.2				3180.95	1.05	2.07053
1375854_at	catenin, beta-interacting protein 1	479.9	1.2	479.9	0.9	607.9	1.4	607.9	1.4				543.9	1.05	2.07053
1367577_at	heat shock protein 1	2303	1.2	2303	0.9	3296	1.7	3296	1.4				2799.5	1.05	2.07053
1368872_a_at	homer homolog 2 (Drosophila)	348	1.2	348	0.9	336.6	1	336.6	0.8				342.3	1.05	2.07053
1376104_at	similar to KIAA0802 protein	303.9	1.3	303.9	0.8	283.9	1.1	283.9	1.1				293.9	1.05	2.07053
1373488_at	---	653.1	1.3	653.1	0.8	811.9	1.7	811.9	1.2				732.5	1.05	2.07053
1369043_at	potassium voltage-gated channel, shaker-related subfamily, member 4	156.5	1.3	156.5	0.8	122.7	0.8	122.7	0.9				139.6	1.05	2.07053
1374531_at	---	1049.8	1.3	1049.8	0.8	1162.3	1.4	1162.3	1				1106.05	1.05	2.07053
1380546_at	FGGY carbohydrate kinase domain containing	245.6	0.7	245.6	1.4	230.2	1	230.2	1.6				237.9	1.05	2.07053
1374450_at	INO80 complex subunit B	246	0.8	246	1.2	205.9	0.5	205.9	0.9				225.95	1	2
1371692_at	myeloid/lymphoid or mixed-lineage leukemia (trithorax homolog, Drosophila); translocated to, 11	1515.5	0.8	1515.5	1.2	1332.1	0.8	1332.1	1.1				1423.8	1	2
1391582_at	---	163.1	0.8	163.1	1.2	156.1	0.8	156.1	0.8				159.6	1	2
1383465_at	F-box and leucine-rich repeat protein 14	612.1	0.9	612.1	1.1	497	0.4	497	0.8				554.55	1	2
1378061_at	intraflagellar transport 122 homolog (Chlamydomonas)	377.7	0.9	377.7	1.1	334.2	0.4	334.2	0.7				355.95	1	2
1367956_at	neurochondrin	699.8	0.9	699.8	1.1	550.1	0.5	550.1	0.7				624.95	1	2
1398575_at	zinc finger and BTB domain containing 5	459.1	0.9	459.1	1.1	409.2	0.8	409.2	1				434.15	1	2
1395730_at	glycyl-tRNA synthetase /// similar to Glycyl-tRNA synthetase	1371.6	0.9	1371.6	1.1	1179.3	0.5	1179.3	0.9				1275.45	1	2
1395399_at	zinc finger, CCHC domain containing 17	446.8	0.9	446.8	1.1	510.3	0.7	510.3	1				478.55	1	2
1379367_at	similar to RIKEN cDNA 2810405K02	796.5	0.9	796.5	1.1	987.5	1	987.5	1.2				892	1	2
1378853_at	myotubularin related protein 14	678.1	0.9	678.1	1.1	597.5	0.7	597.5	0.9				637.8	1	2
1396274_at	similar to IQ motif containing C	306.6	0.9	306.6	1.1	252.2	1.1	252.2	1.2				279.4	1	2
1384237_at	peroxisomal biogenesis factor 10	243.2	0.9	243.2	1.1	191.4	0.8	191.4	1				217.3	1	2
1388687_at	dehydrodolichyl diphosphate synthase	526.8	0.9	526.8	1.1	537.1	0.9	537.1	1.1				531.95	1	2
1387455_a_at	very low density lipoprotein receptor	1452.9	0.9	1452.9	1.1	1825.4	1.2	1825.4	1.5				1639.15	1	2
1373607_at	ST3 beta-galactoside alpha-2,3-sialyltransferase 3	842.9	0.9	842.9	1.1	713	0.8	713	0.8				777.95	1	2
1387260_at	Kruppel-like factor 4 (gut)	305.7	0.9	305.7	1.1	921.2	2.4	921.2	2.5				613.45	1	2
1376118_at	OTU domain, ubiquitin aldehyde binding 2	874.9	0.9	874.9	1.1	663.3	0.7	663.3	0.7				769.1	1	2
1396201_at	---	174.2	1	174.2	1	123.3	1	123.3	0.9				148.75	1	2
1389732_at	damage-regulated autophagy modulator	387.6	1	387.6	1	637.4	1.7	637.4	1.7				512.5	1	2
1376837_at	hexose-6-phosphate dehydrogenase (glucose 1-dehydrogenase)	173.1	1	173.1	1	148.3	1	148.3	1.2				160.7	1	2
1367800_at	plasminogen activator, tissue	1124.3	1	1124.3	1	978.4	0.9	978.4	0.9				1051.35	1	2
1371443_at	similar to RIKEN cDNA A430005L14	2139.5	1	2139.5	1	1650.8	0.7	1650.8	0.7				1895.15	1	2
1369263_at	wingless-type MMTV integration site family, member 5A	350	1	350	1	323.5	0.8	323.5	1.1				336.75	1	2
1388419_at	CDK5 regulatory subunit associated protein 2	516.6	1	516.6	1	483.5	0.9	483.5	0.8				500.05	1	2
1370881_at	thiosulfate sulfurtransferase	2384.5	1	2384.5	1	2329.2	1.1	2329.2	0.9				2356.85	1	2
1371800_at	polyhomeotic homolog 2 (Drosophila)	1431.3	1	1431.3	1	1331.9	0.8	1331.9	0.9				1381.6	1	2
1379853_at	heat shock protein family B (small), member 11	686	1	686	1	930.6	1.1	930.6	1.1				808.3	1	2
1387383_at	gamma-aminobutyric acid (GABA) B receptor 2	315.8	1.1	315.8	0.9	281.5	1.1	281.5	0.9				298.65	1	2
1374538_at	protein O-linked mannose beta1,2-N-acetylglucosaminyltransferase	1501.3	1.1	1501.3	0.9	1494	1.1	1494	0.9				1497.65	1	2
1376813_at	lysophosphatidylcholine acyltransferase 3	703.1	1.1	703.1	0.9	684.9	1.2	684.9	1.1				694	1	2
1393915_at	lysophosphatidylcholine acyltransferase 3	847.5	1.1	847.5	0.9	926	1.3	926	1				886.75	1	2
1371824_at	adenylate kinase 3-like 1	1711.9	1.1	1711.9	0.9	1647.5	1.1	1647.5	1				1679.7	1	2
1374808_at	similar to hypothetical protein FLJ21156	416.1	1.1	416.1	0.9	399.5	1	399.5	0.9				407.8	1	2
1389674_at	zinc finger protein 282	276.1	1.1	276.1	0.9	291.8	1.2	291.8	0.9				283.95	1	2
1367593_at	selenoprotein W, 1	2643.6	1.1	2643.6	0.9	2324.8	0.9	2324.8	0.7				2484.2	1	2
1368045_at	solute carrier family 31 (copper transporters), member 1	6324.5	1.1	6324.5	0.9	4924.3	0.7	4924.3	0.5				5624.4	1	2
1381341_at	hypothetical protein LOC688459	731.7	1.2	731.7	0.8	672.6	1.1	672.6	0.7				702.15	1	2
1392984_at	copine III	232.2	1.2	232.2	0.8	241.5	1	241.5	0.7				236.85	1	2
1390713_at	---	188.5	1.3	188.5	0.7	283.2	2	283.2	1.9				235.85	1	2
1380091_at	---	192.4	1.3	192.4	0.7	234.7	1.6	234.7	1.1				213.55	1	2
1380432_at	cytidine monophosphate-N-acetylneuraminic acid hydroxylase	78.9	1.4	78.9	0.6	211.6	2.3	211.6	2				145.25	1	2
1370453_at	testis expressed 101	209	0.5	209	1.4	204.9	0.4	204.9	1.4				206.95	0.95	1.93187
1392485_at	similar to chromosome 1 open reading frame 50	293.2	0.6	293.2	1.3	295.3	0.5	295.3	1.4				294.25	0.95	1.93187
1390283_at	transcription factor 3	100.6	0.6	100.6	1.3	103.2	0.9	103.2	1.3				101.9	0.95	1.93187
1384479_at	UDP-N-acetyl-alpha-D-galactosamine:polypeptide N-acetylgalactosaminyltransferase 3 (GalNAc-T3)	124.9	0.6	124.9	1.3	111.4	0.5	111.4	1.3				118.15	0.95	1.93187
1372927_at	mitochondrial ribosomal protein L50	943.3	0.7	943.3	1.2	791.3	0.6	791.3	1				867.3	0.95	1.93187
1397516_at	asparagine-linked glycosylation 2, alpha-1,3-mannosyltransferase homolog (S. cerevisiae)	669.1	0.7	669.1	1.2	509	0.4	509	0.7				589.05	0.95	1.93187
1397518_at	---	326.1	0.7	326.1	1.2	274.3	0.5	274.3	0.9				300.2	0.95	1.93187
1395268_at	WW domain containing E3 ubiquitin protein ligase 1	395	0.7	395	1.2	436.5	0.8	436.5	1.2				415.75	0.95	1.93187
1383375_at	transmembrane protein 55A	2843.1	0.7	2843.1	1.2	2200	0.4	2200	0.7				2521.55	0.95	1.93187
1398363_at	WD repeat domain 54	1177.2	0.9	1177.2	1	1033.8	0.7	1033.8	0.9				1105.5	0.95	1.93187
1377902_a_at	RAD52 homolog (S. cerevisiae)	236.9	0.9	236.9	1	235.1	1	235.1	1.1				236	0.95	1.93187
1398373_at	beta-1,3-N-acetylgalactosaminyltransferase 1	1617.8	0.9	1617.8	1	1240.2	0.5	1240.2	0.7				1429	0.95	1.93187
1390639_at	---	489.3	0.9	489.3	1	445.7	0.4	445.7	0.7				467.5	0.95	1.93187
1390976_at	Ly6/neurotoxin 1	374	0.9	374	1	424.4	0.8	424.4	0.8				399.2	0.95	1.93187
1370556_at	vesicle-associated membrane protein 1	846.2	0.9	846.2	1	767.9	0.5	767.9	0.7				807.05	0.95	1.93187
1393745_at	origin recognition complex, subunit 3-like (yeast)	473.8	0.9	473.8	1	491.7	1.1	491.7	1.2				482.75	0.95	1.93187
1379887_at	similar to chromosome 2 open reading frame 3; transcription factor 9 (binds GC-rich sequences)	262.3	0.9	262.3	1	215.1	0.8	215.1	0.9				238.7	0.95	1.93187
1392497_at	---	1555.3	0.9	1555.3	1	1204.3	0.6	1204.3	0.8				1379.8	0.95	1.93187
1391662_at	similar to RIKEN cDNA 9430015G10	255.3	0.9	255.3	1	171.7	0.4	171.7	0.8				213.5	0.95	1.93187
1368519_at	serine (or cysteine) peptidase inhibitor, clade E, member 1	211.6	0.9	211.6	1	172.2	0.8	172.2	0.9				191.9	0.95	1.93187
1370218_at	lactate dehydrogenase B	1046.3	0.9	1046.3	1	1327.2	1.3	1327.2	1.5				1186.75	0.95	1.93187
1370059_at	neurofilament, light polypeptide	3228	0.9	3228	1	3474.2	1	3474.2	1.1				3351.1	0.95	1.93187
1376701_a_at	similar to 5930416I19Rik protein	635.7	0.9	635.7	1	604.8	0.8	604.8	0.9				620.25	0.95	1.93187
1375627_at	akirin 2	1263.7	0.9	1263.7	1	1257.4	0.8	1257.4	1.1				1260.55	0.95	1.93187
1389975_at	ELAV (embryonic lethal, abnormal vision, Drosophila)-like 4 (Hu antigen D)	224.2	0.9	224.2	1	307.7	1.1	307.7	1.2				265.95	0.95	1.93187
1389611_at	very low density lipoprotein receptor	1130.5	0.9	1130.5	1	1346.3	1.2	1346.3	1.3				1238.4	0.95	1.93187
1390207_at	large tumor suppressor 2	1077.6	0.9	1077.6	1	1559.8	1.4	1559.8	1.5				1318.7	0.95	1.93187
1368193_at	solute carrier family 26, member 4	317.4	1	317.4	0.9	281.1	0.5	281.1	0.8				299.25	0.95	1.93187
1392610_at	topoisomerase I binding, arginine/serine-rich	1680.1	1	1680.1	0.9	1485.5	0.8	1485.5	0.7				1582.8	0.95	1.93187
1384310_at	---	317.1	1	317.1	0.9	385	1.2	385	1				351.05	0.95	1.93187
1370351_at	tudor domain containing 7	1040.6	1	1040.6	0.9	1129.8	1.2	1129.8	1				1085.2	0.95	1.93187
1377046_at	ankyrin repeat domain 6	1766.1	1	1766.1	0.9	1567.2	0.7	1567.2	0.6				1666.65	0.95	1.93187
1381144_at	inositol monophosphatase domain containing 1	1117.9	1	1117.9	0.9	1103.9	0.8	1103.9	0.8				1110.9	0.95	1.93187
1372095_at	---	194.1	1	194.1	0.9	145.6	0.8	145.6	0.7				169.85	0.95	1.93187
1392800_at	similar to hypothetical protein MGC17337	222.7	1	222.7	0.9	264.6	1.4	264.6	1.1				243.65	0.95	1.93187
1374193_at	---	789.8	1	789.8	0.9	815.2	1.2	815.2	1.1				802.5	0.95	1.93187
1372577_at	actin related protein 2/3 complex, subunit 4	1605.1	1	1605.1	0.9	1576.1	0.9	1576.1	0.9				1590.6	0.95	1.93187
1397617_at	Jumonji, AT rich interactive domain 1A (Rbp2 like)	367.7	1	367.7	0.9	343.2	1	343.2	0.7				355.45	0.95	1.93187
1398481_at	---	1055.2	1	1055.2	0.9	1124.6	1.2	1124.6	1.1				1089.9	0.95	1.93187
1382173_at	---	772.4	1	772.4	0.9	676.8	0.7	676.8	0.6				724.6	0.95	1.93187
1397644_at	Methylthioadenosine phosphorylase	1532.2	1	1532.2	0.9	2127	1.5	2127	1.5				1829.6	0.95	1.93187
1368947_at	growth arrest and DNA-damage-inducible, alpha	341.5	1	341.5	0.9	549.1	1.7	549.1	1.7				445.3	0.95	1.93187
1390480_at	kinesin family member 13A	266.3	1	266.3	0.9	308.6	1.4	308.6	0.9				287.45	0.95	1.93187
1371263_a_at	calcium/calmodulin-dependent protein kinase II delta	691.7	1	691.7	0.9	573.6	0.8	573.6	0.6				632.65	0.95	1.93187
1393161_at	small nuclear RNA activating complex, polypeptide 3	1790	1	1790	0.9	1764.8	0.9	1764.8	0.9				1777.4	0.95	1.93187
1384369_at	transmembrane protein 67	317	1	317	0.9	244.7	0.9	244.7	0.6				280.85	0.95	1.93187
1367971_at	protein tyrosine phosphatase 4a2	3439.7	1	3439.7	0.9	3424.4	1	3424.4	0.9				3432.05	0.95	1.93187
1390986_at	---	431.5	1	431.5	0.9	481.6	1	481.6	0.9				456.55	0.95	1.93187
1367477_at	mitochondrial ribosomal protein L53	2804.1	1	2804.1	0.9	2475.7	0.9	2475.7	0.8				2639.9	0.95	1.93187
1367881_at	signal-regulatory protein alpha	1841.5	1	1841.5	0.9	1281.6	0.6	1281.6	0.5				1561.55	0.95	1.93187
1398549_at	Cyclin L2	306	1.2	306	0.7	395.4	1.6	395.4	1				350.7	0.95	1.93187
1376071_at	---	1054.3	1.2	1054.3	0.7	1067.2	1.8	1067.2	1.3				1060.75	0.95	1.93187
1375524_at	AT rich interactive domain 1A (SWI-like)	286.5	1.2	286.5	0.7	310.9	1.3	310.9	0.8				298.7	0.95	1.93187
1392529_at	sprouty homolog 4 (Drosophila)	299.6	1.2	299.6	0.7	265.9	1	265.9	0.8				282.75	0.95	1.93187
1378049_at	Zinc finger protein 362	901.3	0.8	901.3	1.1	597.4	0.6	597.4	0.7				749.35	0.95	1.93187
1380381_at	asparagine-linked glycosylation 2, alpha-1,3-mannosyltransferase homolog (S. cerevisiae)	579.9	0.8	579.9	1.1	462	0.5	462	0.6				520.95	0.95	1.93187
1386632_at	transmembrane protein 55A	1712.5	0.8	1712.5	1.1	1295.1	0.2	1295.1	0.7				1503.8	0.95	1.93187
1378940_at	SHQ1 homolog (S. cerevisiae)	525.2	0.8	525.2	1.1	474.8	0.8	474.8	1.1				500	0.95	1.93187
1387808_at	solute carrier family 7 (cationic amino acid transporter, y+ system), member 7	320.5	0.8	320.5	1.1	236.5	0.4	236.5	0.6				278.5	0.95	1.93187
1371412_a_at	Neuronal regeneration related protein	1529.2	0.8	1529.2	1.1	3298.2	1.9	3298.2	2				2413.7	0.95	1.93187
1399103_at	hypothetical protein LOC685634	735.1	0.8	735.1	1.1	695.9	0.8	695.9	1				715.5	0.95	1.93187
1383041_x_at	hypothetical protein LOC100360384	724.2	0.8	724.2	1.1	560.6	0.8	560.6	1				642.4	0.95	1.93187
1384250_a_at	---	383.9	1.1	383.9	0.8	420.4	1.2	420.4	1				402.15	0.95	1.93187
1379945_at	---	363	1.1	363	0.8	302.6	1	302.6	1				332.8	0.95	1.93187
1394649_at	ankyrin repeat domain 6	523.9	1.1	523.9	0.8	399.7	0.8	399.7	0.7				461.8	0.95	1.93187
1374320_at	coagulation factor V (proaccelerin, labile factor)	91.5	1.1	91.5	0.8	185.9	2.5	185.9	2				138.7	0.95	1.93187
1373530_at	cyclin E1	773.1	1.1	773.1	0.8	837.4	1.1	837.4	0.8				805.25	0.95	1.93187
1367848_at	dynactin 1	1539.5	1.1	1539.5	0.8	1521	1	1521	0.8				1530.25	0.95	1.93187
1375968_at	catenin (cadherin associated protein), alpha 2	391.4	1.1	391.4	0.8	380.4	0.9	380.4	0.8				385.9	0.95	1.93187
1385672_at	---	144.1	1.1	144.1	0.8	161.5	1.2	161.5	0.9				152.8	0.95	1.93187
1393728_at	---	214.3	0.6	214.3	1.2	234.8	0.4	234.8	1.2				224.55	0.9	1.86607
1399063_at	ubiquitin protein ligase E3 component n-recognin 4	303.8	1.2	303.8	0.6	404.7	1.6	404.7	0.9				354.25	0.9	1.86607
1371131_a_at	thioredoxin interacting protein	4325.6	1.2	4325.6	0.6	3795.9	1.2	3795.9	0.7				4060.75	0.9	1.86607
1389002_at	talin 1	387.7	1.2	387.7	0.6	352.1	1.3	352.1	0.7				369.9	0.9	1.86607
1399130_at	phosphatidylinositol glycan anchor biosynthesis, class Y	827	0.7	827	1.1	689.8	0.4	689.8	0.7				758.4	0.9	1.86607
1375415_at	LSM10, U7 small nuclear RNA associated	525.9	0.7	525.9	1.1	442.3	0.6	442.3	0.9				484.1	0.9	1.86607
1373657_at	solute carrier family 31 (copper transporters), member 2	794.4	0.7	794.4	1.1	871.7	0.9	871.7	1.3				833.05	0.9	1.86607
1368565_at	solute carrier family 1 (glial high affinity glutamate transporter), member 3	77.1	0.7	77.1	1.1	292.3	2.9	292.3	2.8				184.7	0.9	1.86607
1370296_at	podocan /// sterol carrier protein 2	6328.3	0.7	6328.3	1.1	5384.8	0.7	5384.8	0.9				5856.55	0.9	1.86607
1383596_at	ISY1 splicing factor homolog (S. cerevisiae)	160.2	0.7	160.2	1.1	192.2	0.7	192.2	0.9				176.2	0.9	1.86607
1371547_at	C10 protein	3568.7	0.8	3568.7	1	3573.2	0.7	3573.2	0.9				3570.95	0.9	1.86607
1385154_at	OTU domain, ubiquitin aldehyde binding 2	391.8	0.8	391.8	1	298	0.6	298	0.7				344.9	0.9	1.86607
1371785_at	tumor necrosis factor receptor superfamily, member 12a	1489	0.8	1489	1	2031.3	1.2	2031.3	1.3				1760.15	0.9	1.86607
1378310_at	neuromedin B	130.3	0.8	130.3	1	263.1	1.8	263.1	1.9				196.7	0.9	1.86607
1373685_at	ankyrin repeat domain 37	1643.8	0.8	1643.8	1	1405.9	0.5	1405.9	0.8				1524.85	0.9	1.86607
1375909_at	glutathione S-transferase mu 4	1485.5	0.8	1485.5	1	1415.4	0.9	1415.4	0.9				1450.45	0.9	1.86607
1398693_at	mannosidase, alpha, class 1C, member 1	698.2	0.8	698.2	1	652.3	0.9	652.3	0.9				675.25	0.9	1.86607
1376417_at	---	142.2	0.8	142.2	1	139.7	0.8	139.7	0.9				140.95	0.9	1.86607
1369663_at	epoxide hydrolase 2, cytoplasmic	290.4	0.8	290.4	1	271.3	0.7	271.3	0.9				280.85	0.9	1.86607
1383585_s_at	---	2563.4	0.8	2563.4	1	2400.9	0.7	2400.9	0.9				2482.15	0.9	1.86607
1383040_a_at	hypothetical protein LOC100360384	1119.7	0.8	1119.7	1	1013.5	0.8	1013.5	1				1066.6	0.9	1.86607
1376020_at	DPH2 homolog (S. cerevisiae)	360.2	0.8	360.2	1	430.1	0.7	430.1	1				395.15	0.9	1.86607
1388976_at	bolA homolog 3 (E. coli)	782.7	0.8	782.7	1	709.5	0.8	709.5	1				746.1	0.9	1.86607
1399107_at	similar to RIKEN cDNA 1810030N24	824.1	0.8	824.1	1	834.1	0.8	834.1	1.1				829.1	0.9	1.86607
1382351_at	GTP binding protein (gene overexpressed in skeletal muscle)	275.4	0.9	275.4	0.9	242.2	1.2	242.2	1.2				258.8	0.9	1.86607
1373113_at	membrane-associated ring finger (C3HC4) 8	1440.6	0.9	1440.6	0.9	1353.6	0.9	1353.6	0.9				1397.1	0.9	1.86607
1367818_at	coenzyme Q3 homolog, methyltransferase (S. cerevisiae)	996.5	0.9	996.5	0.9	998.4	1	998.4	1				997.45	0.9	1.86607
1398813_at	ubiquitin-like modifier activating enzyme 3	3388.5	0.9	3388.5	0.9	3507.8	0.9	3507.8	1.1				3448.15	0.9	1.86607
1373265_at	exocyst complex component 6B	534	0.9	534	0.9	480.9	1	480.9	0.9				507.45	0.9	1.86607
1390482_at	---	791.5	0.9	791.5	0.9	601.9	0.4	601.9	0.5				696.7	0.9	1.86607
1367575_at	enolase 1, (alpha)	13764.3	0.9	13764.3	0.9	14044.3	0.9	14044.3	0.9				13904.3	0.9	1.86607
1385395_at	syntaxin 17	212.2	0.9	212.2	0.9	228.4	0.8	228.4	1				220.3	0.9	1.86607
1394005_s_at	mediator complex subunit 21	322.5	0.9	322.5	0.9	448.8	1.1	448.8	1.2				385.65	0.9	1.86607
1371112_at	ret proto-oncogene	1287	0.9	1287	0.9	1244.9	1	1244.9	1				1265.95	0.9	1.86607
1393154_at	---	3933.9	0.9	3933.9	0.9	3211.2	0.6	3211.2	0.7				3572.55	0.9	1.86607
1393203_at	family with sequence similarity 136, member A	856.6	0.9	856.6	0.9	743.6	1	743.6	1.1				800.1	0.9	1.86607
1384470_at	---	1367.8	0.9	1367.8	0.9	1102	0.6	1102	0.6				1234.9	0.9	1.86607
1368843_at	YME1-like 1 (S. cerevisiae)	3221.8	0.9	3221.8	0.9	2956.8	0.6	2956.8	0.7				3089.3	0.9	1.86607
1372173_at	small nuclear ribonucleoprotein 40 (U5)	1139.4	0.9	1139.4	0.9	1309.5	0.9	1309.5	1				1224.45	0.9	1.86607
1372209_at	COP9 constitutive photomorphogenic homolog subunit 5 (Arabidopsis)	3919	0.9	3919	0.9	3611.7	0.8	3611.7	0.8				3765.35	0.9	1.86607
1372222_at	RGP1 retrograde golgi transport homolog (S. cerevisiae)	947.1	0.9	947.1	0.9	893.6	0.8	893.6	0.8				920.35	0.9	1.86607
1374388_at	EF-hand domain family, member D2	942.7	0.9	942.7	0.9	937.3	0.9	937.3	1				940	0.9	1.86607
1374655_at	---	229.7	0.9	229.7	0.9	249.5	1.1	249.5	0.6				239.6	0.9	1.86607
1388460_at	capping protein (actin filament), gelsolin-like	150.9	0.9	150.9	0.9	171.6	1.7	171.6	1.5				161.25	0.9	1.86607
1388493_at	EGFR-coamplified and overexpressed protein	2132.4	0.9	2132.4	0.9	2179.9	0.9	2179.9	0.9				2156.15	0.9	1.86607
1388609_at	pleckstrin homology domain containing, family M (with RUN domain) member 2	325.2	0.9	325.2	0.9	311.6	1	311.6	0.8				318.4	0.9	1.86607
1389008_at	---	1533.3	0.9	1533.3	0.9	1353	0.7	1353	0.6				1443.15	0.9	1.86607
1386979_at	serine incorporator 5	2358.8	0.9	2358.8	0.9	2008.7	0.7	2008.7	0.6				2183.75	0.9	1.86607
1373446_at	PHD finger protein 13	534.3	0.9	534.3	0.9	461.5	0.6	461.5	0.7				497.9	0.9	1.86607
1389228_at	family with sequence similarity 136, member A	2736.8	0.9	2736.8	0.9	2645.1	0.8	2645.1	0.8				2690.95	0.9	1.86607
1387098_at	polymerase (RNA) I polypeptide A	299.8	0.9	299.8	0.9	242.4	0.9	242.4	0.9				271.1	0.9	1.86607
1388742_at	---	799.2	1	799.2	0.8	1153.1	1.6	1153.1	1.3				976.15	0.9	1.86607
1378871_at	brain-specific angiogenesis inhibitor 2	219.5	1	219.5	0.8	241.9	1.3	241.9	1				230.7	0.9	1.86607
1397419_at	Membrane protein, palmitoylated 6 (MAGUK p55 subfamily member 6)	537.1	1	537.1	0.8	598.9	1	598.9	0.9				568	0.9	1.86607
1372608_at	similar to exosome component 10	384.4	1	384.4	0.8	368.1	1.1	368.1	0.9				376.25	0.9	1.86607
1388938_at	ubiquitin specific peptidase 5 (isopeptidase T)	2032.7	1	2032.7	0.8	1616.3	0.7	1616.3	0.5				1824.5	0.9	1.86607
1376690_at	mediator complex subunit 21	1164.4	1	1164.4	0.8	1332.5	1.2	1332.5	1				1248.45	0.9	1.86607
1372355_at	---	2096.4	1	2096.4	0.8	1995.2	1	1995.2	0.7				2045.8	0.9	1.86607
1387773_at	cytochrome c, somatic	6677.8	1	6677.8	0.8	6624.9	0.9	6624.9	0.8				6651.35	0.9	1.86607
1371955_at	mitochondrial ribosomal protein L35	1563.5	1	1563.5	0.8	1634.2	1	1634.2	1				1598.85	0.9	1.86607
1392541_at	gamma-glutamyl cyclotransferase	779.7	1	779.7	0.8	809.5	1	809.5	0.7				794.6	0.9	1.86607
1394871_at	---	4115.8	1	4115.8	0.8	3215.6	0.6	3215.6	0.4				3665.7	0.9	1.86607
1375910_at	CDC42 effector protein (Rho GTPase binding) 3	2055.6	1	2055.6	0.8	2217.3	1.1	2217.3	1				2136.45	0.9	1.86607
1372180_at	syndecan 3	357.6	1	357.6	0.8	338.8	0.8	338.8	0.6				348.2	0.9	1.86607
1372080_at	inner membrane protein, mitochondrial	3484.9	1	3484.9	0.8	3255.7	0.9	3255.7	0.8				3370.3	0.9	1.86607
1370124_at	metallothionein 3	257.7	1.1	257.7	0.7	386.8	1.4	386.8	0.9				322.25	0.9	1.86607
1383034_at	RING1 and YY1 binding protein	283.7	1.1	283.7	0.7	413.7	1.8	413.7	1.1				348.7	0.9	1.86607
1387907_at	inositol 1,4,5-triphosphate receptor, type 1	615	1.1	615	0.7	782.9	1.4	782.9	1				698.95	0.9	1.86607
1388130_at	zyxin	249.4	1.1	249.4	0.7	400.1	1.6	400.1	1				324.75	0.9	1.86607
1375870_a_at	RNA binding motif, single stranded interacting protein 1	309.9	1.3	309.9	0.5	378.4	1.6	378.4	1				344.15	0.9	1.86607
1383668_at	matrix metallopeptidase 15	313	1.3	313	0.5	306.3	1.1	306.3	0.6				309.65	0.9	1.86607
1372389_at	immediate early response 2	415.4	0.6	415.4	1.1	455.1	0.8	455.1	1.3				435.25	0.85	1.8025
1370023_at	gap junction protein, alpha 4	268.8	0.6	268.8	1.1	220.8	0.7	220.8	1.3				244.8	0.85	1.8025
1379275_at	sorting nexin 10	585.6	0.8	585.6	0.9	582.4	0.8	582.4	1.1				584	0.85	1.8025
1389395_at	---	1812.9	0.8	1812.9	0.9	1637	0.7	1637	0.8				1724.95	0.85	1.8025
1372174_at	penta-EF hand domain containing 1	1920.4	0.8	1920.4	0.9	1682.8	0.6	1682.8	0.7				1801.6	0.85	1.8025
1389551_at	lactamase, beta 2	1855.5	0.8	1855.5	0.9	1803.6	0.7	1803.6	0.9				1829.55	0.85	1.8025
1377872_at	similar to chromosome 7 open reading frame 30	1620	0.8	1620	0.9	1377.5	0.7	1377.5	0.9				1498.75	0.85	1.8025
1379829_at	c-myc binding protein-like	1378.1	0.8	1378.1	0.9	1380.9	0.8	1380.9	0.8				1379.5	0.85	1.8025
1371437_at	SEC13 homolog (S. cerevisiae)	4431.4	0.8	4431.4	0.9	4050.8	0.7	4050.8	0.8				4241.1	0.85	1.8025
1378683_at	---	333	0.8	333	0.9	290.1	0.6	290.1	0.5				311.55	0.85	1.8025
1372990_at	cAMP responsive element binding protein 3	1506.8	0.8	1506.8	0.9	1431.6	0.7	1431.6	0.9				1469.2	0.85	1.8025
1390933_a_at	RNA (guanine-9-) methyltransferase domain containing 3	1696	0.8	1696	0.9	1466.7	0.5	1466.7	0.7				1581.35	0.85	1.8025
1386648_at	DnaJ (Hsp40) homolog, subfamily C, member 6	897.7	0.8	897.7	0.9	846.5	0.5	846.5	0.7				872.1	0.85	1.8025
1392161_at	ATP synthase mitochondrial F1 complex assembly factor 1	601.9	0.8	601.9	0.9	553.4	0.8	553.4	0.9				577.65	0.85	1.8025
1372279_at	BCL2-like 13 (apoptosis facilitator)	533.9	0.8	533.9	0.9	513.1	0.9	513.1	0.9				523.5	0.85	1.8025
1390851_at	Lactamase, beta 2	1646.4	0.8	1646.4	0.9	1357.1	0.6	1357.1	0.7				1501.75	0.85	1.8025
1373944_at	---	984.5	0.8	984.5	0.9	839.8	0.6	839.8	0.7				912.15	0.85	1.8025
1386918_a_at	sigma non-opioid intracellular receptor 1	1761	0.8	1761	0.9	1312.1	0.5	1312.1	0.6				1536.55	0.85	1.8025
1391517_at	---	380.5	0.8	380.5	0.9	368.3	0.7	368.3	0.9				374.4	0.85	1.8025
1376585_at	mitochondrial ribosomal protein L50	1298.2	0.8	1298.2	0.9	1289.3	0.7	1289.3	0.9				1293.75	0.85	1.8025
1388519_at	Sec61 beta subunit	5580.3	0.8	5580.3	0.9	5496.2	0.8	5496.2	0.8				5538.25	0.85	1.8025
1396154_at	kinesin family member 5C	239.9	0.8	239.9	0.9	215.1	0.6	215.1	0.7				227.5	0.85	1.8025
1370175_a_at	zinc finger protein 384	1014.5	0.8	1014.5	0.9	977.8	0.6	977.8	0.7				996.15	0.85	1.8025
1374804_at	guanine nucleotide binding protein-like 2 (nucleolar)	1762.6	0.8	1762.6	0.9	1362.2	0.5	1362.2	0.6				1562.4	0.85	1.8025
1387896_at	podocan /// sterol carrier protein 2	3732.4	0.8	3732.4	0.9	3252.3	0.6	3252.3	0.7				3492.35	0.85	1.8025
1398512_at	nuclear transcription factor, X-box binding 1	271.1	0.8	271.1	0.9	261.1	0.7	261.1	0.8				266.1	0.85	1.8025
1397372_at	MOB1, Mps One Binder kinase activator-like 1B (yeast)	427.7	0.8	427.7	0.9	457.5	0.8	457.5	0.9				442.6	0.85	1.8025
1388131_at	tubulin, beta 2b	923.8	0.8	923.8	0.9	1136.8	0.9	1136.8	0.9				1030.3	0.85	1.8025
1394003_at	polymerase (DNA directed), epsilon 3 (p17 subunit)	725.3	0.8	725.3	0.9	642.4	0.6	642.4	0.7				683.85	0.85	1.8025
1367463_at	prohibitin 2	6687.7	0.8	6687.7	0.9	6036.6	0.6	6036.6	0.7				6362.15	0.85	1.8025
1371251_at	galactose-1-phosphate uridylyltransferase	989.6	0.8	989.6	0.9	848.5	0.6	848.5	0.8				919.05	0.85	1.8025
1370381_at	proline-rich nuclear receptor coactivator 1	5693.4	0.8	5693.4	0.9	5402.5	0.8	5402.5	0.7				5547.95	0.85	1.8025
1398448_at	---	650.3	0.9	650.3	0.8	545.8	0.7	545.8	0.7				598.05	0.85	1.8025
1382333_at	THUMP domain containing 3	393.9	0.9	393.9	0.8	329.6	1	329.6	0.7				361.75	0.85	1.8025
1390938_at	Rho GTPase activating protein 28	137.5	0.9	137.5	0.8	158.9	1.3	158.9	1.1				148.2	0.85	1.8025
1398921_at	mitochondrial ribosomal protein L37	2634.1	0.9	2634.1	0.8	2684.7	1	2684.7	0.8				2659.4	0.85	1.8025
1378022_at	ring finger protein 20	1600.9	0.9	1600.9	0.8	1627.3	0.8	1627.3	0.7				1614.1	0.85	1.8025
1398652_at	inositol monophosphatase domain containing 1	1615.8	0.9	1615.8	0.8	1580.3	1	1580.3	1				1598.05	0.85	1.8025
1398948_at	Tax1 (human T-cell leukemia virus type I) binding protein 1	4171.5	0.9	4171.5	0.8	4498.5	0.9	4498.5	0.9				4335	0.85	1.8025
1371810_at	Coatomer protein complex, subunit gamma	1294.5	0.9	1294.5	0.8	1220.5	0.7	1220.5	0.6				1257.5	0.85	1.8025
1370288_a_at	tropomyosin 1, alpha	755	0.9	755	0.8	1095.1	1.3	1095.1	1.4				925.05	0.85	1.8025
1393414_at	---	1805.8	0.9	1805.8	0.8	1761.5	0.8	1761.5	0.7				1783.65	0.85	1.8025
1380725_at	tetraspanin 5	303.9	0.9	303.9	0.8	352.1	0.9	352.1	0.7				328	0.85	1.8025
1384958_at	Ubiquitin-conjugating enzyme E2, J1	1544.2	0.9	1544.2	0.8	1411.5	0.8	1411.5	0.7				1477.85	0.85	1.8025
1394954_at	solute carrier family 31 (copper transporters), member 2	305.4	0.9	305.4	0.8	311.5	0.9	311.5	0.8				308.45	0.85	1.8025
1370984_at	zinc finger protein 46	681.1	0.9	681.1	0.8	606.8	0.8	606.8	0.8				643.95	0.85	1.8025
1391821_at	---	175.9	0.9	175.9	0.8	185.1	0.7	185.1	0.8				180.5	0.85	1.8025
1380255_at	---	968.1	0.9	968.1	0.8	1034	1	1034	0.8				1001.05	0.85	1.8025
1369949_at	basal cell adhesion molecule	694	0.9	694	0.8	714.3	0.8	714.3	0.8				704.15	0.85	1.8025
1372232_at	WW domain binding protein 1	1656.3	0.9	1656.3	0.8	1527.8	0.9	1527.8	0.7				1592.05	0.85	1.8025
1392449_at	RAD18 homolog (S. cerevisiae)	585.8	0.9	585.8	0.8	555	0.9	555	0.8				570.4	0.85	1.8025
1397949_at	---	351.3	0.9	351.3	0.8	383.3	1.1	383.3	0.9				367.3	0.85	1.8025
1390144_at	similar to RIKEN cDNA 3110043O21	1532.1	0.9	1532.1	0.8	1542.6	0.9	1542.6	0.9				1537.35	0.85	1.8025
1374777_at	hypothetical protein LOC502894	1066.7	0.9	1066.7	0.8	1066.4	0.9	1066.4	0.9				1066.55	0.85	1.8025
1389142_at	sulfide quinone reductase-like (yeast)	586.7	0.9	586.7	0.8	786.3	1.6	786.3	1.5				686.5	0.85	1.8025
1374819_at	---	213.6	0.9	213.6	0.8	176.1	0.8	176.1	0.6				194.85	0.85	1.8025
1374311_at	ring finger protein 207	559.9	0.9	559.9	0.8	433.4	0.8	433.4	0.6				496.65	0.85	1.8025
1389077_at	Golgi transport 1 homolog B (S. cerevisiae)	650.3	0.9	650.3	0.8	658.6	0.8	658.6	0.7				654.45	0.85	1.8025
1390284_at	coiled-coil domain containing 77	389.2	0.9	389.2	0.8	361.5	0.6	361.5	0.7				375.35	0.85	1.8025
1389231_at	SH3-domain GRB2-like (endophilin) interacting protein 1	470.3	0.9	470.3	0.8	313.5	0.8	313.5	0.7				391.9	0.85	1.8025
1390200_at	FK506 binding protein 15	694	0.9	694	0.8	574.1	0.6	574.1	0.4				634.05	0.85	1.8025
1379257_at	erythrocyte protein band 4.1-like 4a	174	1.1	174	0.6	246.9	1.9	246.9	1.7				210.45	0.85	1.8025
1392944_at	talin 2	374.6	1.1	374.6	0.6	273.7	0.6	273.7	0.4				324.15	0.85	1.8025
1381461_at	---	158.9	1.1	158.9	0.6	169.9	1.1	169.9	0.7				164.4	0.85	1.8025
1386711_a_at	DnaJ (Hsp40) homolog, subfamily C, member 11	612.7	1.1	612.7	0.6	543.9	0.8	543.9	0.4				578.3	0.85	1.8025
1395415_at	---	125.8	0.5	125.8	1.2	95.6	0.5	95.6	1				110.7	0.85	1.8025
1369098_at	very low density lipoprotein receptor	322.5	0.7	322.5	1	378	0.9	378	1.2				350.25	0.85	1.8025
1372907_at	ATPase, H+ transporting V0 subunit e2	2645.8	0.7	2645.8	1	2188.6	0.3	2188.6	0.7				2417.2	0.85	1.8025
1390855_at	---	255.1	0.7	255.1	1	280.7	0.7	280.7	1.2				267.9	0.85	1.8025
1370989_at	ret proto-oncogene	4906.1	0.7	4906.1	1	4457.2	0.6	4457.2	0.9				4681.65	0.85	1.8025
1392471_at	---	1120.3	0.7	1120.3	1	1236.5	0.9	1236.5	1.3				1178.4	0.85	1.8025
1380424_at	UBX domain protein 11	219.3	0.7	219.3	1	206	0.6	206	0.7				212.65	0.85	1.8025
1379545_at	---	975.7	0.7	975.7	1	1028.2	0.8	1028.2	1.1				1001.95	0.85	1.8025
1377849_at	valosin containing protein (p97)/p47 complex interacting protein 1	281.2	0.7	281.2	1	243.1	0.8	243.1	0.9				262.15	0.85	1.8025
1388854_at	similar to chromosome 3 open reading frame 10	3471.8	0.7	3471.8	1	3095	0.5	3095	0.8				3283.4	0.85	1.8025
1392238_at	---	4565.2	0.7	4565.2	1	3361.9	0.2	3361.9	0.5				3963.55	0.85	1.8025
1368717_at	fatty acid amide hydrolase	305.5	1	305.5	0.7	258.7	0.9	258.7	0.6				282.1	0.85	1.8025
1372171_at	polyhomeotic-like 1 (Drosophila)	276.1	1	276.1	0.7	351	1.3	351	1				313.55	0.85	1.8025
1383793_at	transmembrane and coiled-coil domain family 1	191.9	1	191.9	0.7	174.2	1.3	174.2	0.8				183.05	0.85	1.8025
1368359_a_at	VGF nerve growth factor inducible	3078.7	1	3078.7	0.7	3268.1	1.1	3268.1	0.7				3173.4	0.85	1.8025
1370177_at	poliovirus receptor	461.4	1	461.4	0.7	794	1.7	794	1.2				627.7	0.85	1.8025
1376577_at	---	107.8	1	107.8	0.7	116.9	1.3	116.9	0.9				112.35	0.85	1.8025
1374359_at	cyclin E2	3890.8	1	3890.8	0.7	3591.6	0.9	3591.6	0.6				3741.2	0.85	1.8025
1374453_at	---	719.1	1	719.1	0.7	837.8	1.2	837.8	0.9				778.45	0.85	1.8025
1394077_at	Rho family GTPase 3	276.4	1	276.4	0.7	632.5	2.1	632.5	1.9				454.45	0.85	1.8025
1373364_at	eukaryotic translation initiation factor 4 gamma, 3	697.2	1	697.2	0.7	681.3	1	681.3	0.6				689.25	0.85	1.8025
1368910_at	pyruvate dehyrogenase phosphatase catalytic subunit 1	1225.3	1	1225.3	0.7	1554	1.2	1554	1.1				1389.65	0.85	1.8025
1398600_at	---	3804.6	1	3804.6	0.7	6620.2	1.8	6620.2	1.5				5212.4	0.85	1.8025
1377659_at	myeloid leukemia factor 1	340.4	1	340.4	0.7	504.5	1.6	504.5	1.3				422.45	0.85	1.8025
1384393_at	---	589	1.2	589	0.5	1031.8	2	1031.8	1.3				810.4	0.85	1.8025
1391013_at	Protocadherin 8	610.2	1.2	610.2	0.5	1124.7	2.1	1124.7	1.3				867.45	0.85	1.8025
1373009_at	similar to RIKEN cDNA 0610037L13	335.7	0.5	335.7	1.1	297.1	0.3	297.1	0.8				316.4	0.8	1.7411
1391663_at	---	147.9	0.5	147.9	1.1	124.5	0.3	124.5	0.9				136.2	0.8	1.7411
1390927_at	hypothetical protein LOC654482	586	0.6	586	1	661.4	0.7	661.4	1.2				623.7	0.8	1.7411
1389493_at	ankyrin repeat and BTB (POZ) domain containing 1	553.3	0.6	553.3	1	474.4	0.4	474.4	0.7				513.85	0.8	1.7411
1389482_at	lysine-rich coiled-coil 1	1112.7	0.6	1112.7	1	1161.1	0.7	1161.1	1				1136.9	0.8	1.7411
1369683_at	BH3 interacting domain death agonist	283.6	0.6	283.6	1	258.4	0.4	258.4	0.9				271	0.8	1.7411
1395966_at	potassium channel tetramerisation domain containing 14	2309.2	0.6	2309.2	1	2984.7	1	2984.7	1.4				2646.95	0.8	1.7411
1389497_at	SET and MYND domain containing 5	625.2	0.7	625.2	0.9	565.7	0.5	565.7	0.8				595.45	0.8	1.7411
1388677_at	ubiquitin-associated protein 1	871.5	0.7	871.5	0.9	770.4	0.5	770.4	0.7				820.95	0.8	1.7411
1375695_at	YTH domain family, member 2	430.3	0.7	430.3	0.9	314.6	0.5	314.6	0.7				372.45	0.8	1.7411
1376115_at	---	1125.2	0.7	1125.2	0.9	1153.3	0.7	1153.3	0.8				1139.25	0.8	1.7411
1388727_at	cell division cycle 26	448.5	0.7	448.5	0.9	510.7	0.6	510.7	0.6				479.6	0.8	1.7411
1368379_at	scavenger receptor class B, member 2	385.9	0.7	385.9	0.9	338.5	0.6	338.5	0.8				362.2	0.8	1.7411
1391169_at	transmembrane protein 117	674.2	0.7	674.2	0.9	525.3	0.4	525.3	0.7				599.75	0.8	1.7411
1390996_at	zinc finger, FYVE domain containing 20	546.3	0.7	546.3	0.9	480.4	0.7	480.4	0.9				513.35	0.8	1.7411
1393020_at	hypothetical protein LOC100361631	920.4	0.7	920.4	0.9	767.7	0.4	767.7	0.7				844.05	0.8	1.7411
1371643_at	cyclin D1	2741.7	0.7	2741.7	0.9	3371	0.9	3371	1.1				3056.35	0.8	1.7411
1393317_at	THUMP domain containing 3	1249	0.7	1249	0.9	1263.1	0.6	1263.1	0.8				1256.05	0.8	1.7411
1369319_at	ADP-ribosylation-like factor 6 interacting protein 5	4718.5	0.7	4718.5	0.9	4224.4	0.5	4224.4	0.6				4471.45	0.8	1.7411
1392816_at	similar to DNA segment, Chr 6, Wayne State University 163, expressed	1381.3	0.7	1381.3	0.9	1102.1	0.3	1102.1	0.5				1241.7	0.8	1.7411
1373513_at	---	4042.2	0.7	4042.2	0.9	3749.1	0.5	3749.1	0.7				3895.65	0.8	1.7411
1389865_at	target of EGR1, member 1 (nuclear)	352.7	0.7	352.7	0.9	340	0.5	340	0.7				346.35	0.8	1.7411
1390383_at	adipose differentiation related protein	2174.2	0.7	2174.2	0.9	2425.2	0.9	2425.2	1.1				2299.7	0.8	1.7411
1390574_at	---	383.2	0.7	383.2	0.9	348.6	0.6	348.6	0.8				365.9	0.8	1.7411
1390499_at	---	411.3	0.7	411.3	0.9	324.7	0.5	324.7	0.5				368	0.8	1.7411
1381972_at	cereblon	1662.2	0.7	1662.2	0.9	1593.5	0.6	1593.5	0.8				1627.85	0.8	1.7411
1376546_at	similar to hypothetical protein	743.7	0.7	743.7	0.9	747.3	0.8	747.3	0.8				745.5	0.8	1.7411
1382443_at	poly(A) binding protein, cytoplasmic 4	635.1	0.7	635.1	0.9	531.3	0.6	531.3	0.7				583.2	0.8	1.7411
1387456_at	staufen, RNA binding protein, homolog 2 (Drosophila)	192.6	0.7	192.6	0.9	194.5	0.6	194.5	0.8				193.55	0.8	1.7411
1385767_at	cell adhesion molecule JCAM	90.5	0.7	90.5	0.9	122.5	0.7	122.5	1.7				106.5	0.8	1.7411
1376187_at	Solute carrier family 35 (UDP-glucuronic acid/UDP-N-acetylgalactosamine dual transporter), member D1	292.3	0.7	292.3	0.9	227	0.6	227	1				259.65	0.8	1.7411
1382526_at	similar to RIKEN cDNA 1810074P20	874.8	0.7	874.8	0.9	906.4	0.8	906.4	0.9				890.6	0.8	1.7411
1373477_at	mitochondrial ribosomal protein L19	1434.1	0.8	1434.1	0.8	1502.6	0.7	1502.6	0.8				1468.35	0.8	1.7411
1389468_at	ribose 5-phosphate isomerase A	1351.7	0.8	1351.7	0.8	1330.2	0.9	1330.2	0.9				1340.95	0.8	1.7411
1390385_at	glucuronic acid epimerase	2809.3	0.8	2809.3	0.8	2337.4	0.5	2337.4	0.5				2573.35	0.8	1.7411
1372123_at	succinate dehydrogenase complex, subunit B, iron sulfur (Ip)	5122.7	0.8	5122.7	0.8	4691.9	0.7	4691.9	0.6				4907.3	0.8	1.7411
1389528_s_at	Jun oncogene	1850.2	0.8	1850.2	0.8	2439.7	1.1	2439.7	1.2				2144.95	0.8	1.7411
1371782_at	nipsnap homolog 3B (C. elegans)	3082.2	0.8	3082.2	0.8	3244.2	0.9	3244.2	0.8				3163.2	0.8	1.7411
1371618_s_at	tubulin, beta 3	571.1	0.8	571.1	0.8	693.9	0.9	693.9	0.9				632.5	0.8	1.7411
1374517_at	RecQ protein-like (DNA helicase Q1-like)	2876.7	0.8	2876.7	0.8	2577	0.7	2577	0.7				2726.85	0.8	1.7411
1372237_at	---	1616.4	0.8	1616.4	0.8	1668.7	0.8	1668.7	0.7				1642.55	0.8	1.7411
1385194_at	RB1-inducible coiled-coil 1	953.3	0.8	953.3	0.8	838.4	0.7	838.4	0.9				895.85	0.8	1.7411
1372729_at	protein C receptor, endothelial	298.8	0.8	298.8	0.8	357	1.2	357	1.3				327.9	0.8	1.7411
1377719_a_at	---	2272	0.8	2272	0.8	1926.9	0.6	1926.9	0.6				2099.45	0.8	1.7411
1391221_at	transmembrane protein 67	603.1	0.8	603.1	0.8	585.6	1	585.6	0.9				594.35	0.8	1.7411
1385828_at	---	340.9	0.8	340.9	0.8	290.8	0.6	290.8	0.9				315.85	0.8	1.7411
1390967_a_at	cleavage and polyadenylation specific factor 3-like	786.8	0.8	786.8	0.8	810.8	0.7	810.8	0.8				798.8	0.8	1.7411
1373650_at	cytidine monophosphate N-acetylneuraminic acid synthetase	2930.2	0.8	2930.2	0.8	2696.4	0.6	2696.4	0.6				2813.3	0.8	1.7411
1389578_at	yrdC domain containing (E.coli)	1145.4	0.8	1145.4	0.8	1274	0.9	1274	0.9				1209.7	0.8	1.7411
1374014_at	neutral sphingomyelinase (N-SMase) activation associated factor	837.3	0.8	837.3	0.8	608.2	0.7	608.2	0.7				722.75	0.8	1.7411
1373536_at	---	894.4	0.8	894.4	0.8	3860.7	2.8	3860.7	2.8				2377.55	0.8	1.7411
1390845_at	---	614	0.8	614	0.8	564	0.7	564	0.7				589	0.8	1.7411
1373539_at	---	1028.4	0.8	1028.4	0.8	1051.6	0.8	1051.6	0.7				1040	0.8	1.7411
1391491_a_at	RAD23 homolog B (S. cerevisiae)	838.5	0.8	838.5	0.8	1011.6	1	1011.6	0.9				925.05	0.8	1.7411
1369932_a_at	v-raf-leukemia viral oncogene 1	2412.3	0.8	2412.3	0.8	2281.6	0.9	2281.6	0.7				2346.95	0.8	1.7411
1376634_a_at	similar to Protein C12orf11 (Sarcoma antigen NY-SAR-95)	938.9	0.8	938.9	0.8	1172.1	1.3	1172.1	1.2				1055.5	0.8	1.7411
1388855_at	cullin 1	4581.5	0.8	4581.5	0.8	4870.5	0.8	4870.5	0.9				4726	0.8	1.7411
1370058_at	neurofilament, light polypeptide	1775.7	0.8	1775.7	0.8	2199.7	1.3	2199.7	1.1				1987.7	0.8	1.7411
1370217_at	discoidin domain receptor tyrosine kinase 1	938.7	0.8	938.7	0.8	776.3	0.6	776.3	0.7				857.5	0.8	1.7411
1376310_at	---	849.6	0.8	849.6	0.8	456.1	0.5	456.1	0.5				652.85	0.8	1.7411
1368326_at	eukaryotic translation initiation factor 2 alpha kinase 3	637	0.8	637	0.8	654.1	0.9	654.1	0.8				645.55	0.8	1.7411
1397078_at	integrin alpha FG-GAP repeat containing 2	250.2	0.8	250.2	0.8	308.1	1.3	308.1	1				279.15	0.8	1.7411
1370672_a_at	dynamin 3	544.3	0.8	544.3	0.8	746.8	1.2	746.8	1.3				645.55	0.8	1.7411
1383075_at	cyclin D1	948.2	0.8	948.2	0.8	1093.6	1.1	1093.6	1.2				1020.9	0.8	1.7411
1398891_at	mitochondrial ribosomal protein L15	2752.1	0.8	2752.1	0.8	2578.2	0.7	2578.2	0.7				2665.15	0.8	1.7411
1370087_at	RAB2A, member RAS oncogene family	4982	0.8	4982	0.8	4754.8	0.7	4754.8	0.7				4868.4	0.8	1.7411
1372078_at	serine/threonine kinase receptor associated protein	2623.7	0.8	2623.7	0.8	2254	0.5	2254	0.6				2438.85	0.8	1.7411
1383430_at	tRNA splicing endonuclease 2 homolog (S. cerevisiae)	396.2	0.8	396.2	0.8	432.3	0.8	432.3	0.9				414.25	0.8	1.7411
1387977_at	nibrin	2741.5	0.8	2741.5	0.8	2442.6	0.7	2442.6	0.7				2592.05	0.8	1.7411
1368046_at	solute carrier family 31 (copper transporters), member 1	4586.1	0.9	4586.1	0.7	3761.3	0.6	3761.3	0.4				4173.7	0.8	1.7411
1373353_at	bromodomain and PHD finger containing, 1	301.7	0.9	301.7	0.7	374.4	0.9	374.4	0.7				338.05	0.8	1.7411
1367807_at	procollagen-lysine 1, 2-oxoglutarate 5-dioxygenase 1	3488.7	0.9	3488.7	0.7	3891	1.1	3891	0.8				3689.85	0.8	1.7411
1372880_at	zinc finger and BTB domain containing 17	479.1	0.9	479.1	0.7	474.2	1	474.2	0.8				476.65	0.8	1.7411
1392975_at	similar to Protease-associated domain-containing protein of 21 kDa precursor	590.2	0.9	590.2	0.7	554.2	0.8	554.2	0.7				572.2	0.8	1.7411
1379610_at	---	264.3	0.9	264.3	0.7	261.8	1.1	261.8	0.5				263.05	0.8	1.7411
1379826_at	coiled-coil domain containing 107	177.1	0.9	177.1	0.7	221.1	1.2	221.1	1				199.1	0.8	1.7411
1379438_at	SWI/SNF-related, matrix-associated actin-dependent regulator of chromatin, subfamily a, containing DEAD/H box 1	622.9	0.9	622.9	0.7	687.3	0.8	687.3	0.6				655.1	0.8	1.7411
1370313_at	acyl-CoA thioesterase 7	3315.1	0.9	3315.1	0.7	3214	0.8	3214	0.7				3264.55	0.8	1.7411
1385265_a_at	similar to Protein C12orf11 (Sarcoma antigen NY-SAR-95)	981.3	0.9	981.3	0.7	959.7	1.1	959.7	1				970.5	0.8	1.7411
1372108_at	Pentatricopeptide repeat domain 3	1860.2	0.9	1860.2	0.7	2045.2	0.9	2045.2	0.8				1952.7	0.8	1.7411
1397815_at	ADP-ribosylation factor-like 8B	1620.2	0.9	1620.2	0.7	1586	0.8	1586	0.7				1603.1	0.8	1.7411
1375517_at	tumor protein p53 inducible nuclear protein 2	639.6	0.9	639.6	0.7	682.7	1.1	682.7	0.9				661.15	0.8	1.7411
1376868_at	Cobl-like 1	2400.6	0.9	2400.6	0.7	2115.6	0.8	2115.6	0.6				2258.1	0.8	1.7411
1376860_at	solute carrier family 22, member 23	294.8	0.9	294.8	0.7	215.3	0.8	215.3	0.7				255.05	0.8	1.7411
1374425_at	transducin-like enhancer of split 1 (E(sp1) homolog, Drosophila)	555.4	0.9	555.4	0.7	651.7	1.1	651.7	0.9				603.55	0.8	1.7411
1375554_at	DEAD (Asp-Glu-Ala-Asp) box polypeptide 47	1546.4	0.9	1546.4	0.7	1434	0.8	1434	0.7				1490.2	0.8	1.7411
1373768_at	BMS1 homolog, ribosome assembly protein (yeast)	1171	0.9	1171	0.7	1102.3	0.8	1102.3	0.6				1136.65	0.8	1.7411
1377663_at	Rho family GTPase 3	180.5	0.9	180.5	0.7	310	1.7	310	1.5				245.25	0.8	1.7411
1389778_a_at	transcription elongation factor B (SIII), polypeptide 3	804.4	0.9	804.4	0.7	819.8	0.7	819.8	0.6				812.1	0.8	1.7411
1375995_at	similar to KIAA0528 protein	495.8	0.9	495.8	0.7	283.9	0.9	283.9	0.8				389.85	0.8	1.7411
1377089_a_at	tetraspanin 5	874.3	0.9	874.3	0.7	986.6	0.8	986.6	0.7				930.45	0.8	1.7411
1389597_at	PiggyBac transposable element derived 5	887	0.9	887	0.7	969.4	0.8	969.4	0.7				928.2	0.8	1.7411
1388761_at	histone deacetylase 1	1642.2	1	1642.2	0.6	1786.7	1	1786.7	0.7				1714.45	0.8	1.7411
1378264_at	Nuclear autoantigenic sperm protein (histone-binding)	2328.6	1	2328.6	0.6	2755.1	1.3	2755.1	0.9				2541.85	0.8	1.7411
1376862_at	ubiquitination factor E4B	974	1	974	0.6	1068.3	1	1068.3	0.7				1021.15	0.8	1.7411
1392285_at	shisa homolog 4 (Xenopus laevis)	125.1	1.1	125.1	0.5	164.3	1.6	164.3	0.9				144.7	0.8	1.7411
1374758_at	---	225.3	0.5	225.3	1	361.4	1.1	361.4	1.4				293.35	0.75	1.68179
1395813_at	lysine-rich coiled-coil 1	504.3	0.5	504.3	1	458.3	0.6	458.3	0.9				481.3	0.75	1.68179
1371950_at	PDZ domain containing 11	992.6	0.6	992.6	0.9	835.8	0.3	835.8	0.6				914.2	0.75	1.68179
1372789_at	zinc finger protein 637	1537.3	0.6	1537.3	0.9	1351.9	0.5	1351.9	0.8				1444.6	0.75	1.68179
1374404_at	Jun oncogene	537.2	0.6	537.2	0.9	586.4	0.9	586.4	1.1				561.8	0.75	1.68179
1373440_at	LYR motif containing 2	644.4	0.6	644.4	0.9	720.2	0.6	720.2	0.9				682.3	0.75	1.68179
1374196_at	LanC lantibiotic synthetase component C-like 1 (bacterial)	2184.2	0.6	2184.2	0.9	1741.5	0.3	1741.5	0.5				1962.85	0.75	1.68179
1367777_at	2,4-dienoyl CoA reductase 1, mitochondrial	4514.9	0.6	4514.9	0.9	3445.7	0.2	3445.7	0.5				3980.3	0.75	1.68179
1398920_at	dyslexia susceptibility 2-like	362.2	0.6	362.2	0.9	354	0.6	354	0.7				358.1	0.75	1.68179
1384948_at	---	74.2	0.6	74.2	0.9	69	1.1	69	1				71.6	0.75	1.68179
1367967_at	leucine proline-enriched proteoglycan (leprecan) 1	394.8	0.6	394.8	0.9	421	0.7	421	1.1				407.9	0.75	1.68179
1383678_at	organic solute carrier partner 1	255.8	0.6	255.8	0.9	179.2	0.7	179.2	0.9				217.5	0.75	1.68179
1382183_at	---	607.4	0.6	607.4	0.9	609.1	0.5	609.1	0.8				608.25	0.75	1.68179
1383752_at	NOP2 nucleolar protein homolog (yeast)	909	0.6	909	0.9	796.9	0.3	796.9	0.7				852.95	0.75	1.68179
1398359_at	ring finger protein 181	1214.7	0.6	1214.7	0.9	1049.7	0.4	1049.7	0.6				1132.2	0.75	1.68179
1374387_at	ADP-ribosylation-like factor 6 interacting protein 5	8004.2	0.7	8004.2	0.8	7016.1	0.5	7016.1	0.6				7510.15	0.75	1.68179
1367642_at	succinate-CoA ligase, alpha subunit	5037	0.7	5037	0.8	4379.4	0.5	4379.4	0.6				4708.2	0.75	1.68179
1388594_at	cysteine-rich with EGF-like domains 1	861	0.7	861	0.8	543.7	0.3	543.7	0.4				702.35	0.75	1.68179
1399066_at	TATA element modulatory factor 1	1398.8	0.7	1398.8	0.8	1376.5	0.8	1376.5	0.8				1387.65	0.75	1.68179
1367550_a_at	TM2 domain containing 1	1689.6	0.7	1689.6	0.8	1711.7	0.7	1711.7	0.8				1700.65	0.75	1.68179
1388323_at	NADH dehydrogenase (ubiquinone) 1 alpha subcomplex, 9	5594.6	0.7	5594.6	0.8	5532.8	0.6	5532.8	0.7				5563.7	0.75	1.68179
1398625_at	similar to SMAD-interacting zinc finger protein 2	4619	0.7	4619	0.8	4553.8	0.7	4553.8	0.8				4586.4	0.75	1.68179
1367925_at	major vault protein	727.4	0.7	727.4	0.8	784.4	0.7	784.4	0.7				755.9	0.75	1.68179
1367834_at	spermidine synthase	1183.1	0.7	1183.1	0.8	1142.9	0.6	1142.9	0.7				1163	0.75	1.68179
1398900_at	dynactin 3	7130.6	0.7	7130.6	0.8	6557.6	0.6	6557.6	0.7				6844.1	0.75	1.68179
1372634_at	ADP-ribosylhydrolase like 2	1329.8	0.7	1329.8	0.8	1252.1	0.7	1252.1	0.7				1290.95	0.75	1.68179
1371431_at	peroxisomal biogenesis factor 5	507.4	0.7	507.4	0.8	612.3	0.8	612.3	0.9				559.85	0.75	1.68179
1372695_at	---	765.3	0.7	765.3	0.8	719.8	0.7	719.8	0.8				742.55	0.75	1.68179
1371373_at	ring finger protein 181	2557.9	0.7	2557.9	0.8	2140	0.5	2140	0.7				2348.95	0.75	1.68179
1372564_at	v-ets erythroblastosis virus E26 oncogene homolog 2 (avian)	3281	0.7	3281	0.8	2671.1	0.5	2671.1	0.5				2976.05	0.75	1.68179
1372839_at	mitochondrial ribosomal protein S35	839	0.7	839	0.8	841.3	0.6	841.3	0.8				840.15	0.75	1.68179
1390893_at	transmembrane protein 69	2226	0.7	2226	0.8	1935.4	0.4	1935.4	0.5				2080.7	0.75	1.68179
1371685_at	kelch repeat and BTB (POZ) domain containing 2	1923.7	0.7	1923.7	0.8	1751.6	0.6	1751.6	0.7				1837.65	0.75	1.68179
1371978_at	oxysterol binding protein-like 9	2412.1	0.7	2412.1	0.8	2154.3	0.5	2154.3	0.6				2283.2	0.75	1.68179
1393383_at	Rho GDP dissociation inhibitor (GDI) gamma	1593.4	0.7	1593.4	0.8	1546.8	0.7	1546.8	0.7				1570.1	0.75	1.68179
1372553_at	similar to RIKEN cDNA 2610301B20; EST AI428449	1413.8	0.7	1413.8	0.8	1357.7	0.6	1357.7	0.7				1385.75	0.75	1.68179
1373618_at	cAMP responsive element binding protein-like 2	317.2	0.7	317.2	0.8	277	0.5	277	0.6				297.1	0.75	1.68179
1389907_at	zinc finger and BTB domain containing 8 opposite strand	1557.4	0.7	1557.4	0.8	1407	0.6	1407	0.7				1482.2	0.75	1.68179
1389764_at	DNA methyltransferase 1-associated protein 1	535	0.7	535	0.8	583	0.8	583	0.7				559	0.75	1.68179
1368662_at	ring finger protein 39	1101.8	0.7	1101.8	0.8	855.6	0.4	855.6	0.5				978.7	0.75	1.68179
1372077_at	serine/threonine kinase receptor associated protein	4275.9	0.7	4275.9	0.8	4293.1	0.7	4293.1	0.8				4284.5	0.75	1.68179
1370035_at	v-Ki-ras2 Kirsten rat sarcoma viral oncogene homolog	276.3	0.7	276.3	0.8	277	0.5	277	0.6				276.65	0.75	1.68179
1386016_at	heat shock protein family B (small), member 11	300.4	0.7	300.4	0.8	323.4	1	323.4	1.3				311.9	0.75	1.68179
1384157_at	ADP-ribosylation factor-like 8B	2073.1	0.7	2073.1	0.8	2032.2	0.6	2032.2	0.8				2052.65	0.75	1.68179
1385839_x_at	TM2 domain containing 1	1537.2	0.7	1537.2	0.8	1459.4	0.7	1459.4	0.8				1498.3	0.75	1.68179
1377125_at	DnaJ (Hsp40) homolog, subfamily C, member 6	2544.2	0.7	2544.2	0.8	2396.3	0.5	2396.3	0.6				2470.25	0.75	1.68179
1385641_at	---	523	0.7	523	0.8	388.2	1.4	388.2	1.6				455.6	0.75	1.68179
1383299_at	---	320.7	0.7	320.7	0.8	304.8	0.5	304.8	0.8				312.75	0.75	1.68179
1377864_at	similar to RIKEN cDNA C130022K22 gene	457.5	0.7	457.5	0.8	460	0.6	460	0.7				458.75	0.75	1.68179
1385522_at	origin recognition complex, subunit 1-like (yeast)	316.1	0.8	316.1	0.7	299.1	0.9	299.1	0.8				307.6	0.75	1.68179
1374519_at	dedicator of cytokinesis 7	876.9	0.8	876.9	0.7	1041.3	1.1	1041.3	0.9				959.1	0.75	1.68179
1372043_at	mRNA turnover 4 homolog (S. cerevisiae)	1175.3	0.8	1175.3	0.7	1174.9	0.8	1174.9	0.6				1175.1	0.75	1.68179
1371980_at	ATPase family, AAA domain containing 3A	540.9	0.8	540.9	0.7	515.1	0.6	515.1	0.6				528	0.75	1.68179
1388833_at	polymerase (DNA directed), epsilon 3 (p17 subunit)	894.1	0.8	894.1	0.7	766.8	0.7	766.8	0.6				830.45	0.75	1.68179
1387110_at	nardilysin 1 (N-arginine dibasic convertase)	1060.4	0.8	1060.4	0.7	1169.5	0.8	1169.5	0.7				1114.95	0.75	1.68179
1390509_a_at	mitochondrial ribosomal protein L51	2168.2	0.8	2168.2	0.7	2181.2	0.7	2181.2	0.7				2174.7	0.75	1.68179
1371508_at	---	1678.8	0.8	1678.8	0.7	1617.2	0.7	1617.2	0.7				1648	0.75	1.68179
1390343_at	cyclin C	3361.1	0.8	3361.1	0.7	2905.8	0.7	2905.8	0.7				3133.45	0.75	1.68179
1373282_at	similar to mitochondrial carrier protein MGC4399	817.5	0.8	817.5	0.7	930.8	0.9	930.8	0.8				874.15	0.75	1.68179
1371787_at	---	1009.3	0.8	1009.3	0.7	876.9	0.6	876.9	0.4				943.1	0.75	1.68179
1392991_at	TAF12 RNA polymerase II, TATA box binding protein (TBP)-associated factor	337.6	0.8	337.6	0.7	389.2	0.9	389.2	0.9				363.4	0.75	1.68179
1378536_at	hook homolog 1 (Drosophila)	1996.2	0.8	1996.2	0.7	1916.6	0.8	1916.6	0.7				1956.4	0.75	1.68179
1372697_at	mitochondrial ribosomal protein S15	2904.3	0.8	2904.3	0.7	2632.2	0.8	2632.2	0.6				2768.25	0.75	1.68179
1377316_at	---	153.3	0.8	153.3	0.7	143.3	0.9	143.3	0.4				148.3	0.75	1.68179
1373667_at	cysteine conjugate-beta lyase, cytoplasmic	1471.5	0.8	1471.5	0.7	1178.3	0.7	1178.3	0.6				1324.9	0.75	1.68179
1386954_at	adenylate kinase 2	1140.9	0.8	1140.9	0.7	1219.2	0.9	1219.2	0.8				1180.05	0.75	1.68179
1378345_at	2-oxoglutarate and iron-dependent oxygenase domain containing 1	820.5	0.8	820.5	0.7	605.6	0.4	605.6	0.4				713.05	0.75	1.68179
1374035_at	RAS (RAD and GEM) like GTP binding 2	946.6	0.8	946.6	0.7	671.2	0.5	671.2	0.5				808.9	0.75	1.68179
1373977_at	Kinesin family member 5C	4997.1	0.8	4997.1	0.7	4314.8	0.6	4314.8	0.5				4655.95	0.75	1.68179
1373495_at	ubiquitin-conjugating enzyme E2, J1	662.7	0.8	662.7	0.7	810.7	1.2	810.7	1				736.7	0.75	1.68179
1385709_x_at	---	1780.1	0.8	1780.1	0.7	1419.7	0.4	1419.7	0.4				1599.9	0.75	1.68179
1390692_at	CTP synthase	1339	0.8	1339	0.7	1530.9	0.9	1530.9	0.7				1434.95	0.75	1.68179
1368303_at	period homolog 2 (Drosophila)	1209.6	0.8	1209.6	0.7	944.7	0.5	944.7	0.4				1077.15	0.75	1.68179
1382185_at	C1q and tumor necrosis factor related protein 2	298.3	0.8	298.3	0.7	270.4	1	270.4	0.9				284.35	0.75	1.68179
1398252_at	mitochondrial trans-2-enoyl-CoA reductase	663.2	0.8	663.2	0.7	545.1	0.9	545.1	0.9				604.15	0.75	1.68179
1368809_at	CAP, adenylate cyclase-associated protein 1 (yeast)	3152.9	0.8	3152.9	0.7	2905	0.7	2905	0.6				3028.95	0.75	1.68179
1368834_at	calcium/calmodulin-dependent protein kinase II delta	6701.3	0.8	6701.3	0.7	6043	0.7	6043	0.5				6372.15	0.75	1.68179
1383313_at	checkpoint with forkhead and ring finger domains	641.5	0.8	641.5	0.7	629.7	0.6	629.7	0.4				635.6	0.75	1.68179
1399159_a_at	vesicle-associated membrane protein 3	4306.1	0.8	4306.1	0.7	3999.8	0.7	3999.8	0.6				4152.95	0.75	1.68179
1380553_at	oxidative stress induced growth inhibitor family member 2	1316.9	0.8	1316.9	0.7	1489.9	1	1489.9	0.8				1403.4	0.75	1.68179
1390846_at	collagen, type XVI, alpha 1	768.8	0.9	768.8	0.6	889.8	1.2	889.8	0.8				829.3	0.75	1.68179
1383631_at	similar to Oligosaccharyl transferase 3 CG7748-PA	676.9	0.9	676.9	0.6	701	0.9	701	0.7				688.95	0.75	1.68179
1368035_a_at	protein tyrosine phosphatase, receptor type, F	381.8	0.9	381.8	0.6	588.4	1.4	588.4	0.9				485.1	0.75	1.68179
1370376_a_at	cold shock domain protein A	2685.9	0.9	2685.9	0.6	2758.5	1	2758.5	0.7				2722.2	0.75	1.68179
1369249_at	ankylosis, progressive homolog (mouse)	1903	0.9	1903	0.6	1447.3	0.5	1447.3	0.4				1675.15	0.75	1.68179
1372348_at	AP2 associated kinase 1	372.1	0.9	372.1	0.6	339.6	0.9	339.6	0.5				355.85	0.75	1.68179
1397452_at	---	266.9	0.9	266.9	0.6	310	0.8	310	0.8				288.45	0.75	1.68179
1372403_at	similar to Nuclear membrane binding protein NUCLING	668.9	0.9	668.9	0.6	640.1	0.8	640.1	0.6				654.5	0.75	1.68179
1372493_at	coiled-coil domain containing 23	454.1	0.9	454.1	0.6	500.1	1.1	500.1	0.9				477.1	0.75	1.68179
1372127_at	ubiquitin-associated protein 2	2965.7	0.9	2965.7	0.6	2992.4	0.9	2992.4	0.6				2979.05	0.75	1.68179
1396820_at	histone deacetylase 1	1505.2	0.9	1505.2	0.6	1679.2	1	1679.2	0.8				1592.2	0.75	1.68179
1375941_at	BAI1-associated protein 2-like 1	146.9	0.9	146.9	0.6	250.9	1.3	250.9	1				198.9	0.75	1.68179
1373867_at	Jumonji, AT rich interactive domain 1A (Rbp2 like)	2403.8	0.9	2403.8	0.6	2646	0.9	2646	0.7				2524.9	0.75	1.68179
1375645_at	similar to DNA segment, Chr 4, ERATO Doi 22, expressed	299.2	0.9	299.2	0.6	342.2	1	342.2	0.9				320.7	0.75	1.68179
1375975_at	---	175.9	0.9	175.9	0.6	170.4	0.7	170.4	0.7				173.15	0.75	1.68179
1376691_at	---	2769.6	0.9	2769.6	0.6	2731.8	0.9	2731.8	0.6				2750.7	0.75	1.68179
1374700_at	---	534	0.9	534	0.6	595.3	1	595.3	0.7				564.65	0.75	1.68179
1388135_at	replication protein A2	2022.3	0.9	2022.3	0.6	1970.2	0.9	1970.2	0.8				1996.25	0.75	1.68179
1374036_at	minichromosome maintenance complex component 2	1475.3	0.9	1475.3	0.6	1433.2	0.8	1433.2	0.6				1454.25	0.75	1.68179
1376066_at	Rho family GTPase 3	467.8	0.9	467.8	0.6	1082	2.3	1082	1.9				774.9	0.75	1.68179
1374458_at	---	760.5	0.9	760.5	0.6	1054.9	1.5	1054.9	1.1				907.7	0.75	1.68179
1389698_at	---	664	1	664	0.5	783.2	1.1	783.2	0.6				723.6	0.75	1.68179
1394039_at	Kruppel-like factor 5	925.4	1	925.4	0.5	1180.1	1.3	1180.1	0.8				1052.75	0.75	1.68179
1384103_at	similar to novel protein (HT036)	223.5	0.4	223.5	1	171.8	0.4	171.8	1.1				197.65	0.7	1.6245
1370341_at	enolase 2, gamma, neuronal	6999.2	0.5	6999.2	0.9	5599.6	0.3	5599.6	0.5				6299.4	0.7	1.6245
1383077_at	BSD domain containing 1	1034.6	0.5	1034.6	0.9	705.1	0.2	705.1	0.5				869.85	0.7	1.6245
1389355_at	immediate early response 5	2261.6	0.5	2261.6	0.9	2072.9	0.4	2072.9	0.8				2167.25	0.7	1.6245
1389157_at	CDC42 effector protein (Rho GTPase binding) 1	161.9	0.5	161.9	0.9	135	1.1	135	1.3				148.45	0.7	1.6245
1373184_at	chondroitin sulfate N-acetylgalactosaminyltransferase 2	808	0.6	808	0.8	837.5	0.6	837.5	0.9				822.75	0.7	1.6245
1385838_a_at	TM2 domain containing 1	1895.9	0.6	1895.9	0.8	1885	0.6	1885	0.7				1890.45	0.7	1.6245
1385717_at	ganglioside-induced differentiation-associated-protein 1	2275.2	0.6	2275.2	0.8	1760.9	0.2	1760.9	0.4				2018.05	0.7	1.6245
1391733_at	---	460.5	0.6	460.5	0.8	431.8	0.5	431.8	0.6				446.15	0.7	1.6245
1392144_at	5'-nucleotidase domain containing 1	1182.8	0.6	1182.8	0.8	1139.8	0.6	1139.8	0.6				1161.3	0.7	1.6245
1372099_at	family with sequence similarity 21, member C	2263.3	0.6	2263.3	0.8	2240.9	0.6	2240.9	0.8				2252.1	0.7	1.6245
1372859_at	GDP-mannose pyrophosphorylase A	1256.4	0.6	1256.4	0.8	1076.9	0.6	1076.9	0.7				1166.65	0.7	1.6245
1373001_at	coiled-coil-helix-coiled-coil-helix domain containing 4	1061.2	0.6	1061.2	0.8	931.7	0.4	931.7	0.6				996.45	0.7	1.6245
1374953_at	similar to CG12279-PA	1436.5	0.6	1436.5	0.8	1229.1	0.5	1229.1	0.7				1332.8	0.7	1.6245
1390169_at	Similar to Tubby-related protein 3 (Tubby-like protein 3)	718.1	0.6	718.1	0.8	778.8	0.5	778.8	0.7				748.45	0.7	1.6245
1388720_at	---	1229.6	0.6	1229.6	0.8	1057.7	0.6	1057.7	0.7				1143.65	0.7	1.6245
1388587_at	immediate early response 3	885.1	0.6	885.1	0.8	1625.1	1.5	1625.1	1.6				1255.1	0.7	1.6245
1377759_at	BH3 interacting domain death agonist	1169	0.6	1169	0.8	1052.1	0.5	1052.1	0.7				1110.55	0.7	1.6245
1377858_at	PR domain containing 2, with ZNF domain	314.7	0.6	314.7	0.8	382.9	0.7	382.9	0.5				348.8	0.7	1.6245
1389406_at	chromosome 1 open reading frame, human C6orf35 /// CG11699-like	968.5	0.6	968.5	0.8	927	0.5	927	0.8				947.75	0.7	1.6245
1373846_at	basic transcription factor 3-like 4	3213	0.6	3213	0.8	2715.4	0.4	2715.4	0.6				2964.2	0.7	1.6245
1398905_at	ATPase, H transporting, lysosomal V1 subunit G1	1861	0.6	1861	0.8	1952.5	0.5	1952.5	0.7				1906.75	0.7	1.6245
1371171_at	RT1 class Ib, locus EC2	1897.8	0.6	1897.8	0.8	1787.9	0.4	1787.9	0.7				1842.85	0.7	1.6245
1395370_at	germ cell-less homolog 1 (Drosophila)	493.4	0.6	493.4	0.8	428.8	0.5	428.8	0.8				461.1	0.7	1.6245
1383715_at	transmembrane protein 38B	500.4	0.6	500.4	0.8	562.8	0.8	562.8	0.9				531.6	0.7	1.6245
1395519_at	similar to B230212L03Rik protein	307.5	0.6	307.5	0.8	352.9	1	352.9	1.2				330.2	0.7	1.6245
1398838_at	RAB7A, member RAS oncogene family	2377.2	0.6	2377.2	0.8	2045.7	0.5	2045.7	0.6				2211.45	0.7	1.6245
1368852_at	DnaJ (Hsp40) homolog, subfamily A, member 1	3902.6	0.6	3902.6	0.8	3726.5	0.6	3726.5	0.6				3814.55	0.7	1.6245
1368323_at	tissue factor pathway inhibitor (lipoprotein-associated coagulation inhibitor)	1712.7	0.6	1712.7	0.8	1611.4	0.6	1611.4	0.7				1662.05	0.7	1.6245
1368076_at	von Hippel-Lindau tumor suppressor	1458.8	0.6	1458.8	0.8	1447.4	0.5	1447.4	0.7				1453.1	0.7	1.6245
1371606_at	WD and tetratricopeptide repeats 1	490.9	0.6	490.9	0.8	428.8	0.4	428.8	0.5				459.85	0.7	1.6245
1368162_at	cystatin E/M	1832	0.6	1832	0.8	1606.8	0.5	1606.8	0.7				1719.4	0.7	1.6245
1368382_at	S100 calcium binding protein A3	1282.6	0.7	1282.6	0.7	1522.5	0.9	1522.5	1				1402.55	0.7	1.6245
1367576_at	glutathione peroxidase 1	6265.2	0.7	6265.2	0.7	5484	0.5	5484	0.5				5874.6	0.7	1.6245
1379969_at	forkhead box J2	377.5	0.7	377.5	0.7	454.2	1	454.2	0.7				415.85	0.7	1.6245
1388634_at	phosphoglucomutase 1	1449.8	0.7	1449.8	0.7	1443.1	0.7	1443.1	0.7				1446.45	0.7	1.6245
1367935_at	smu-1 suppressor of mec-8 and unc-52 homolog (C. elegans)	2168	0.7	2168	0.7	2370.5	0.8	2370.5	0.9				2269.25	0.7	1.6245
1367919_at	nucleoporin 210	297.8	0.7	297.8	0.7	302.6	0.7	302.6	0.6				300.2	0.7	1.6245
1389149_at	Eyes absent homolog 3 (Drosophila)	538.3	0.7	538.3	0.7	543.5	0.7	543.5	0.7				540.9	0.7	1.6245
1376989_at	---	720	0.7	720	0.7	779.9	0.8	779.9	0.7				749.95	0.7	1.6245
1375084_at	serine incorporator 2	2102.8	0.7	2102.8	0.7	2159.4	0.8	2159.4	0.8				2131.1	0.7	1.6245
1388756_at	phosphopantothenoylcysteine synthetase	730.8	0.7	730.8	0.7	635.5	0.8	635.5	0.8				683.15	0.7	1.6245
1397313_at	proline-rich nuclear receptor coactivator 2	3046.5	0.7	3046.5	0.7	2922.1	0.7	2922.1	0.7				2984.3	0.7	1.6245
1372784_at	leucine rich repeat containing 41	1173	0.7	1173	0.7	965.8	0.4	965.8	0.4				1069.4	0.7	1.6245
1371359_at	myeloid leukemia factor 2	1333	0.7	1333	0.7	1371	0.8	1371	0.8				1352	0.7	1.6245
1390820_at	zinc finger, CCHC domain containing 11	1204.4	0.7	1204.4	0.7	1091.1	0.6	1091.1	0.6				1147.75	0.7	1.6245
1392997_at	protein phosphatase 4, regulatory subunit 2	768.2	0.7	768.2	0.7	740.4	0.7	740.4	0.7				754.3	0.7	1.6245
1371777_at	poly(A) binding protein, cytoplasmic 4	2752.8	0.7	2752.8	0.7	3090.1	0.9	3090.1	0.8				2921.45	0.7	1.6245
1371548_at	mitochondrial ribosomal protein S25	2539.9	0.7	2539.9	0.7	2272.2	0.6	2272.2	0.6				2406.05	0.7	1.6245
1372167_at	small nuclear ribonucleoprotein polypeptide G	3203.8	0.7	3203.8	0.7	2652.1	0.5	2652.1	0.5				2927.95	0.7	1.6245
1369970_at	vesicle-associated membrane protein 8	3296.3	0.7	3296.3	0.7	3035.1	0.5	3035.1	0.5				3165.7	0.7	1.6245
1373563_at	small nuclear ribonucleoprotein 27kDa (U4/U6.U5)	2376.6	0.7	2376.6	0.7	2609.7	0.8	2609.7	0.8				2493.15	0.7	1.6245
1369935_at	cyclin D3	1372.4	0.7	1372.4	0.7	1353.9	0.6	1353.9	0.7				1363.15	0.7	1.6245
1372339_at	cell division cycle 26	956.6	0.7	956.6	0.7	865.5	0.5	865.5	0.6				911.05	0.7	1.6245
1369074_at	solute carrier family 38, member 4	1640.2	0.7	1640.2	0.7	1705.8	0.9	1705.8	0.9				1673	0.7	1.6245
1373764_at	zinc finger, matrin-like	1244	0.7	1244	0.7	1046.3	0.5	1046.3	0.5				1145.15	0.7	1.6245
1373850_at	sphingomyelin phosphodiesterase, acid-like 3B	757.2	0.7	757.2	0.7	799.1	0.8	799.1	0.8				778.15	0.7	1.6245
1389639_at	Similar to Shb protein	1183	0.7	1183	0.7	1519.6	1.1	1519.6	1				1351.3	0.7	1.6245
1369473_at	phosphoglucomutase 1	1037.7	0.7	1037.7	0.7	869.1	0.5	869.1	0.5				953.4	0.7	1.6245
1394724_at	transcription elongation factor A (SII) 1	1312.2	0.7	1312.2	0.7	1322	0.7	1322	0.7				1317.1	0.7	1.6245
1373279_at	catenin, beta-interacting protein 1	546.6	0.7	546.6	0.7	754.5	1	754.5	1				650.55	0.7	1.6245
1373337_at	glyoxylate reductase/hydroxypyruvate reductase	1756.8	0.7	1756.8	0.7	1485	0.5	1485	0.5				1620.9	0.7	1.6245
1370287_a_at	tropomyosin 1, alpha	1486.2	0.7	1486.2	0.7	2383.4	1.3	2383.4	1.4				1934.8	0.7	1.6245
1390188_at	mitochondrial ribosomal protein L51	493.3	0.7	493.3	0.7	566.4	0.7	566.4	0.9				529.85	0.7	1.6245
1378705_at	SET domain containing 5	399.1	0.7	399.1	0.7	476.2	1.1	476.2	1				437.65	0.7	1.6245
1386026_at	---	227.5	0.7	227.5	0.7	249	1.1	249	1				238.25	0.7	1.6245
1387919_at	mitofusin 2	2614	0.7	2614	0.7	2146.1	0.4	2146.1	0.4				2380.05	0.7	1.6245
1378462_at	---	431.6	0.7	431.6	0.7	481.5	0.8	481.5	0.7				456.55	0.7	1.6245
1380030_at	zinc finger protein 593	560.2	0.7	560.2	0.7	511.9	0.5	511.9	0.7				536.05	0.7	1.6245
1379874_at	mitochondrial ribosomal protein L51	933.5	0.7	933.5	0.7	925.6	0.8	925.6	0.6				929.55	0.7	1.6245
1377270_a_at	DCP1 decapping enzyme homolog b (S. cerevisiae)	436.8	0.7	436.8	0.7	439.7	0.7	439.7	0.8				438.25	0.7	1.6245
1379075_at	membrane bound O-acyltransferase domain containing 2	291.7	0.7	291.7	0.7	460.4	1.1	460.4	1.3				376.05	0.7	1.6245
1387121_a_at	N-myc downstream regulated gene 2	1809.1	0.7	1809.1	0.7	1677.4	0.6	1677.4	0.6				1743.25	0.7	1.6245
1384254_at	OTU domain containing 1	549.8	0.7	549.8	0.7	595.3	1.1	595.3	0.8				572.55	0.7	1.6245
1376560_at	---	370.7	0.7	370.7	0.7	381.7	0.6	381.7	0.7				376.2	0.7	1.6245
1377765_at	chloride intracellular channel 4	300.7	0.8	300.7	0.6	319	0.9	319	0.8				309.85	0.7	1.6245
1374128_at	---	469.5	0.8	469.5	0.6	363.8	0.5	363.8	0.3				416.65	0.7	1.6245
1373367_at	inositol monophosphatase domain containing 1	5992.1	0.8	5992.1	0.6	6052	1	6052	0.7				6022.05	0.7	1.6245
1374448_at	reversion-inducing-cysteine-rich protein with kazal motifs	1529.9	0.8	1529.9	0.6	1756.7	1	1756.7	0.9				1643.3	0.7	1.6245
1376930_at	mitochondrial ribosomal protein L51	1625.9	0.8	1625.9	0.6	1315.7	0.8	1315.7	0.6				1470.8	0.7	1.6245
1371433_at	---	559	0.8	559	0.6	1171.5	1.9	1171.5	1.6				865.25	0.7	1.6245
1374507_at	ubiquitination factor E4B	405.4	0.8	405.4	0.6	418	0.7	418	0.7				411.7	0.7	1.6245
1377818_at	---	1114.6	0.8	1114.6	0.6	1164.2	0.8	1164.2	0.6				1139.4	0.7	1.6245
1390562_s_at	---	463.5	0.8	463.5	0.6	356.1	0.5	356.1	0.6				409.8	0.7	1.6245
1372575_at	WW domain binding protein 11	1899.4	0.8	1899.4	0.6	1800.5	0.8	1800.5	0.6				1849.95	0.7	1.6245
1372659_at	similar to potassium channel modulatory factor 1	2804	0.8	2804	0.6	4398.9	1	4398.9	0.8				3601.45	0.7	1.6245
1378120_at	mRNA turnover 4 homolog (S. cerevisiae)	1034.4	0.8	1034.4	0.6	1252.1	0.9	1252.1	0.8				1143.25	0.7	1.6245
1372277_at	similar to aldehyde dehydrogenase 4 family, member A1	1140	0.8	1140	0.6	1309.9	0.9	1309.9	0.7				1224.95	0.7	1.6245
1396228_at	similar to chromosome 9 open reading frame 5	247	0.8	247	0.6	216.6	0.7	216.6	0.4				231.8	0.7	1.6245
1388488_at	LSM3 homolog, U6 small nuclear RNA associated (S. cerevisiae)	1722.3	0.8	1722.3	0.6	1814.2	0.8	1814.2	0.6				1768.25	0.7	1.6245
1398062_at	small ArfGAP2	167.9	0.8	167.9	0.6	145.8	0.6	145.8	0.6				156.85	0.7	1.6245
1375064_at	similar to CG12929-PA	456.2	0.8	456.2	0.6	462.1	0.6	462.1	0.5				459.15	0.7	1.6245
1368036_at	protein tyrosine phosphatase, receptor type, F	1039.2	0.8	1039.2	0.6	1407.6	1.2	1407.6	0.9				1223.4	0.7	1.6245
1398354_at	catenin (cadherin associated protein), alpha-like 1	535.2	0.8	535.2	0.6	689.3	1.2	689.3	1				612.25	0.7	1.6245
1374629_at	mediator complex subunit 8	618.3	0.8	618.3	0.6	593.6	0.8	593.6	0.6				605.95	0.7	1.6245
1367604_at	cysteine-rich protein 2	2406.1	0.8	2406.1	0.6	3098.9	1.2	3098.9	0.9				2752.5	0.7	1.6245
1371063_at	SH3-domain GRB2-like 2	314.7	0.8	314.7	0.6	277.4	0.8	277.4	0.3				296.05	0.7	1.6245
1383146_at	similar to neurobeachin	2987.4	0.8	2987.4	0.6	2950	0.8	2950	0.6				2968.7	0.7	1.6245
1394854_at	telomeric repeat binding factor (NIMA-interacting) 1	1192.3	0.8	1192.3	0.6	1064	0.6	1064	0.5				1128.15	0.7	1.6245
1367720_at	aminolevulinate, delta-, dehydratase	607.2	0.8	607.2	0.6	1020	1.5	1020	1.4				813.6	0.7	1.6245
1390962_at	---	226.4	0.9	226.4	0.5	226.1	1.2	226.1	0.7				226.25	0.7	1.6245
1381496_x_at	---	207.4	0.9	207.4	0.5	161.7	0.8	161.7	0.3				184.55	0.7	1.6245
1385639_at	caspase 8 associated protein 2	1159.8	0.9	1159.8	0.5	957.2	0.8	957.2	0.5				1058.5	0.7	1.6245
1390321_at	similar to CG14803-PA	757.4	0.9	757.4	0.5	818.8	1	818.8	0.5				788.1	0.7	1.6245
1390352_at	polycomb group ring finger 1	1793.7	0.9	1793.7	0.5	1707	0.7	1707	0.4				1750.35	0.7	1.6245
1398349_at	adenylate kinase 2	2110.7	1	2110.7	0.4	2375.9	1.2	2375.9	0.6				2243.3	0.7	1.6245
1368517_at	single stranded DNA binding protein 3	299.2	1.1	299.2	0.3	267.8	1.3	267.8	0.5				283.5	0.7	1.6245
1377970_at	poly (ADP-ribose) polymerase family, member 8	472.7	0.4	472.7	0.9	551.7	0.6	551.7	1.1				512.2	0.65	1.56917
1368025_at	DNA-damage-inducible transcript 4	1302.9	0.4	1302.9	0.9	2099.2	0.7	2099.2	0.9				1701.05	0.65	1.56917
1373883_at	cytidine and dCMP deaminase domain containing 1	466.6	0.5	466.6	0.8	515	0.3	515	0.6				490.8	0.65	1.56917
1373574_at	canopy 4 homolog (zebrafish)	601.6	0.5	601.6	0.8	638	0.6	638	0.9				619.8	0.65	1.56917
1372525_at	FK506 binding protein 14	202.8	0.5	202.8	0.8	315.8	0.9	315.8	1.2				259.3	0.65	1.56917
1369979_at	src kinase associated phosphoprotein 2	1007.9	0.5	1007.9	0.8	1122.1	0.7	1122.1	0.8				1065	0.65	1.56917
1371765_at	histone cluster 3, H2a	2427.3	0.5	2427.3	0.8	2450.5	0.3	2450.5	0.7				2438.9	0.65	1.56917
1391461_at	similar to hypothetical protein	638.2	0.5	638.2	0.8	547.4	0.4	547.4	0.7				592.8	0.65	1.56917
1390167_at	tetratricopeptide repeat domain 9B	213.5	0.5	213.5	0.8	268.3	0.7	268.3	1.1				240.9	0.65	1.56917
1393704_at	Similar to casein kinase 1, gamma 3 isoform 2	187.9	0.5	187.9	0.8	161.2	0.3	161.2	0.6				174.55	0.65	1.56917
1387003_at	leucine zipper protein 1	308.5	0.5	308.5	0.8	431.4	0.8	431.4	1				369.95	0.65	1.56917
1383652_at	jagunal homolog 1 (Drosophila)	926.7	0.5	926.7	0.8	897.5	0.5	897.5	0.7				912.1	0.65	1.56917
1374181_at	RNA binding motif protein, X-linked	710.4	0.8	710.4	0.5	800	1	800	0.7				755.2	0.65	1.56917
1378240_at	Fanconi anemia, complementation group D2	454	0.8	454	0.5	442.5	0.9	442.5	0.6				448.25	0.65	1.56917
1378493_at	---	290.3	0.8	290.3	0.5	307.2	0.9	307.2	0.5				298.75	0.65	1.56917
1390945_at	zinc finger protein 292	616.1	0.8	616.1	0.5	695.8	0.9	695.8	0.7				655.95	0.65	1.56917
1372808_at	methylenetetrahydrofolate dehydrogenase (NADP+ dependent) 2, methenyltetrahydrofolate cyclohydrolase	1560.8	0.8	1560.8	0.5	1607.8	0.9	1607.8	0.6				1584.3	0.65	1.56917
1391817_at	similar to RIKEN cDNA 6330416G13 gene	359	0.8	359	0.5	376.9	0.9	376.9	0.6				367.95	0.65	1.56917
1375886_at	---	990	0.8	990	0.5	939.2	0.6	939.2	0.4				964.6	0.65	1.56917
1376636_at	transforming growth factor, beta receptor 1	2015.8	0.8	2015.8	0.5	2634.9	1.2	2634.9	0.8				2325.35	0.65	1.56917
1388916_at	---	536.5	0.8	536.5	0.5	724.2	1	724.2	0.8				630.35	0.65	1.56917
1369380_at	kinesin family member 2C	459.9	0.8	459.9	0.5	464.9	0.8	464.9	0.5				462.4	0.65	1.56917
1375548_at	similar to RIKEN cDNA 4732418C07	430.2	0.8	430.2	0.5	509.7	0.9	509.7	0.6				469.95	0.65	1.56917
1383961_a_at	DnaJ (Hsp40) homolog, subfamily C, member 11	639.6	0.8	639.6	0.5	476.9	0.5	476.9	0.4				558.25	0.65	1.56917
1374826_at	---	357.2	0.8	357.2	0.5	355.6	0.8	355.6	0.6				356.4	0.65	1.56917
1370876_at	MAP7 domain containing 1	464.3	0.8	464.3	0.5	556.3	1.1	556.3	0.8				510.3	0.65	1.56917
1399029_at	ubiquitin specific peptidase 48	884.7	0.8	884.7	0.5	748	0.8	748	0.5				816.35	0.65	1.56917
1394316_a_at	tetraspanin 5	527.1	0.8	527.1	0.5	626	0.9	626	0.7				576.55	0.65	1.56917
1373427_at	Ras-related GTP binding D	699.8	0.8	699.8	0.5	805.1	1	805.1	0.7				752.45	0.65	1.56917
1398664_at	GRAM domain containing 3	260.5	0.9	260.5	0.4	324.1	1.3	324.1	0.8				292.3	0.65	1.56917
1374799_at	non-SMC condensin I complex, subunit D2	668.6	0.9	668.6	0.4	835.7	1.3	835.7	0.7				752.15	0.65	1.56917
1379425_at	defects in morphology 1 homolog (S. cerevisiae)	339.8	0.6	339.8	0.7	402.8	0.7	402.8	1				371.3	0.65	1.56917
1379395_a_at	histidine triad nucleotide binding protein 2	1804.7	0.6	1804.7	0.7	1547.4	0.5	1547.4	0.6				1676.05	0.65	1.56917
1373476_at	hypothetical protein LOC500251	364.7	0.6	364.7	0.7	390.7	0.7	390.7	0.6				377.7	0.65	1.56917
1378977_at	---	1139.9	0.6	1139.9	0.7	928.8	0.5	928.8	0.5				1034.35	0.65	1.56917
1391108_at	zinc finger protein 593	213.7	0.6	213.7	0.7	220.1	0.7	220.1	0.8				216.9	0.65	1.56917
1389163_at	tripartite motif-containing 32	1405.7	0.6	1405.7	0.7	1396.8	0.5	1396.8	0.6				1401.25	0.65	1.56917
1388715_at	glycyl-tRNA synthetase	5792.6	0.6	5792.6	0.7	5487.5	0.5	5487.5	0.7				5640.05	0.65	1.56917
1376065_at	RRS1 ribosome biogenesis regulator homolog (S. cerevisiae)	1931.5	0.6	1931.5	0.7	1824.1	0.6	1824.1	0.6				1877.8	0.65	1.56917
1374922_at	GPN-loop GTPase 2	368.6	0.6	368.6	0.7	414.6	0.6	414.6	0.9				391.6	0.65	1.56917
1375269_at	2-deoxyribose-5-phosphate aldolase homolog (C. elegans)	1539	0.6	1539	0.7	1531.5	0.7	1531.5	0.7				1535.25	0.65	1.56917
1390028_at	dual-specificity tyrosine-(Y)-phosphorylation regulated kinase 2	758.9	0.6	758.9	0.7	790.1	0.7	790.1	0.8				774.5	0.65	1.56917
1377684_at	arginyl-tRNA synthetase 2, mitochondrial	578.3	0.6	578.3	0.7	516.2	0.5	516.2	0.6				547.25	0.65	1.56917
1377720_x_at	---	4845.7	0.6	4845.7	0.7	4091	0.3	4091	0.4				4468.35	0.65	1.56917
1376896_at	Similar to RIKEN cDNA 1810074P20	1786	0.6	1786	0.7	1779.2	0.6	1779.2	0.7				1782.6	0.65	1.56917
1389518_at	translocase of outer mitochondrial membrane 5 homolog (yeast)	2533.2	0.6	2533.2	0.7	2687.4	0.7	2687.4	0.7				2610.3	0.65	1.56917
1374186_at	leucine rich repeat containing 47	928.6	0.6	928.6	0.7	1034.8	0.6	1034.8	0.7				981.7	0.65	1.56917
1377103_at	---	639.3	0.6	639.3	0.7	523.7	0.5	523.7	0.7				581.5	0.65	1.56917
1373663_at	dermokine	368.8	0.6	368.8	0.7	376.5	0.9	376.5	0.9				372.65	0.65	1.56917
1377182_at	integrin beta 3 binding protein (beta3-endonexin)	1115	0.6	1115	0.7	1054.2	0.6	1054.2	0.6				1084.6	0.65	1.56917
1389789_at	Max dimerization protein 1	340.8	0.6	340.8	0.7	381.1	0.6	381.1	0.7				360.95	0.65	1.56917
1373812_at	cyclin-dependent kinase inhibitor 1B	7105.8	0.6	7105.8	0.7	6714.1	0.4	6714.1	0.4				6909.95	0.65	1.56917
1367736_at	Ras-related GTP binding A	7652.6	0.6	7652.6	0.7	7254.5	0.5	7254.5	0.6				7453.55	0.65	1.56917
1398908_at	stomatin (Epb7.2)-like 2	1828.1	0.6	1828.1	0.7	1817.2	0.6	1817.2	0.7				1822.65	0.65	1.56917
1396209_at	mitochondrial carrier triple repeat 1-like	141.5	0.6	141.5	0.7	139.5	1	139.5	0.8				140.5	0.65	1.56917
1398819_at	DnaJ (Hsp40) homolog, subfamily A, member 1	5887.1	0.6	5887.1	0.7	6135.9	0.6	6135.9	0.7				6011.5	0.65	1.56917
1382400_at	rearranged L-myc fusion	453.2	0.6	453.2	0.7	532.7	1.1	532.7	0.7				492.95	0.65	1.56917
1371415_at	ubiquinol-cytochrome c reductase hinge protein	9409.2	0.6	9409.2	0.7	8090	0.6	8090	0.6				8749.6	0.65	1.56917
1380379_at	F-box protein 44	445.3	0.6	445.3	0.7	420.6	0.8	420.6	0.7				432.95	0.65	1.56917
1397584_at	---	1135.3	0.6	1135.3	0.7	909.3	0.3	909.3	0.6				1022.3	0.65	1.56917
1382014_at	Tp53rk binding protein	573.2	0.6	573.2	0.7	501.4	0.4	501.4	0.4				537.3	0.65	1.56917
1367492_at	DnaJ (Hsp40) homolog, subfamily C, member 8	3250.5	0.6	3250.5	0.7	2703.7	0.5	2703.7	0.5				2977.1	0.65	1.56917
1368808_at	CAP, adenylate cyclase-associated protein 1 (yeast)	2509.3	0.6	2509.3	0.7	2302.7	0.5	2302.7	0.6				2406	0.65	1.56917
1379730_at	ATPase, H+ transporting, lysosomal V1 subunit H	4624.2	0.6	4624.2	0.7	3826.2	0.5	3826.2	0.5				4225.2	0.65	1.56917
1381940_at	---	695.2	0.6	695.2	0.7	878.2	0.8	878.2	0.8				786.7	0.65	1.56917
1371461_at	family with sequence similarity 54, member B	2845.7	0.6	2845.7	0.7	2888.5	0.7	2888.5	0.7				2867.1	0.65	1.56917
1380035_at	similar to RIKEN cDNA 5830433M19	1609.2	0.6	1609.2	0.7	1338.1	0.4	1338.1	0.5				1473.65	0.65	1.56917
1371564_at	ATPase, H+ transporting, lysosomal V1 subunit E1	7036.4	0.6	7036.4	0.7	6066.2	0.5	6066.2	0.6				6551.3	0.65	1.56917
1371565_at	KTI12 homolog, chromatin associated (S. cerevisiae)	1665.3	0.6	1665.3	0.7	1614.2	0.5	1614.2	0.7				1639.75	0.65	1.56917
1369788_s_at	Jun oncogene	1398.4	0.7	1398.4	0.6	1751.4	1	1751.4	0.9				1574.9	0.65	1.56917
1389429_at	---	211.2	0.7	211.2	0.6	202.3	0.5	202.3	0.6				206.75	0.65	1.56917
1374385_at	poly(rC) binding protein 1	7097	0.7	7097	0.6	6547.7	0.5	6547.7	0.5				6822.35	0.65	1.56917
1375697_at	malectin	441.8	0.7	441.8	0.6	456.1	0.8	456.1	0.8				448.95	0.65	1.56917
1375721_at	---	364	0.7	364	0.6	344.6	0.8	344.6	0.6				354.3	0.65	1.56917
1374840_at	---	1169.4	0.7	1169.4	0.6	1142.7	0.6	1142.7	0.5				1156.05	0.65	1.56917
1388550_at	RAD23 homolog B (S. cerevisiae)	8698.6	0.7	8698.6	0.6	8437.5	0.6	8437.5	0.5				8568.05	0.65	1.56917
1376006_at	---	859.2	0.7	859.2	0.6	886.7	0.7	886.7	0.4				872.95	0.65	1.56917
1376101_at	---	685.9	0.7	685.9	0.6	755.4	0.9	755.4	0.8				720.65	0.65	1.56917
1374968_at	Eukaryotic translation initiation factor 2C, 1	744.3	0.7	744.3	0.6	740.9	0.6	740.9	0.5				742.6	0.65	1.56917
1398762_at	syndecan binding protein	14133.8	0.7	14133.8	0.6	12648.2	0.5	12648.2	0.5				13391	0.65	1.56917
1388778_at	---	639	0.7	639	0.6	622.2	0.7	622.2	0.7				630.6	0.65	1.56917
1399025_at	mesoderm induction early response 1 homolog (Xenopus laevis)	2526.5	0.7	2526.5	0.6	2625.2	0.7	2625.2	0.7				2575.85	0.65	1.56917
1388749_at	required for meiotic nuclear division 5 homolog A (S. cerevisiae)	1500.4	0.7	1500.4	0.6	1586	0.7	1586	0.7				1543.2	0.65	1.56917
1372803_at	similar to DNA segment, Chr 14, ERATO Doi 449, expressed	787.8	0.7	787.8	0.6	776.6	0.6	776.6	0.6				782.2	0.65	1.56917
1393627_at	ovary-specific acidic protein	2874.1	0.7	2874.1	0.6	2812.7	0.6	2812.7	0.5				2843.4	0.65	1.56917
1372824_at	pleckstrin homology domain containing, family F (with FYVE domain) member 2	943.6	0.7	943.6	0.6	963.1	0.7	963.1	0.7				953.35	0.65	1.56917
1393129_at	Procollagen-proline, 2-oxoglutarate 4-dioxygenase (proline 4-hydroxylase), alpha polypeptide III	98.6	0.7	98.6	0.6	168	1.2	168	1.2				133.3	0.65	1.56917
1371764_at	ubiquitin-conjugating enzyme E2, J2	2763	0.7	2763	0.6	3139.5	0.8	3139.5	0.9				2951.25	0.65	1.56917
1370884_at	sepiapterin reductase (7,8-dihydrobiopterin:NADP+ oxidoreductase)	2063.5	0.7	2063.5	0.6	1816.7	0.5	1816.7	0.5				1940.1	0.65	1.56917
1371641_at	chaperonin containing Tcp1, subunit 7 (eta)	10417.8	0.7	10417.8	0.6	9303.3	0.6	9303.3	0.5				9860.55	0.65	1.56917
1388308_at	hypothetical protein LOC687090	3609.3	0.7	3609.3	0.6	3479.5	0.7	3479.5	0.6				3544.4	0.65	1.56917
1372401_at	N-acetylneuraminic acid synthase	3837.2	0.7	3837.2	0.6	4240.9	0.9	4240.9	0.8				4039.05	0.65	1.56917
1372561_at	small ArfGAP2	764.2	0.7	764.2	0.6	853.2	0.9	853.2	0.7				808.7	0.65	1.56917
1369939_at	cytochrome c, somatic	9673.5	0.7	9673.5	0.6	8553.9	0.6	8553.9	0.5				9113.7	0.65	1.56917
1389983_at	nucleolar complex associated 2 homolog (S. cerevisiae)	1011.4	0.7	1011.4	0.6	960.3	0.6	960.3	0.5				985.85	0.65	1.56917
1370878_at	uroporphyrinogen decarboxylase	5029.2	0.7	5029.2	0.6	4905	0.7	4905	0.6				4967.1	0.65	1.56917
1394511_at	myb-like, SWIRM and MPN domains 1	312.1	0.7	312.1	0.6	337.8	1	337.8	0.7				324.95	0.65	1.56917
1369975_at	tRNA selenocysteine associated protein	2078.3	0.7	2078.3	0.6	2049.4	0.6	2049.4	0.5				2063.85	0.65	1.56917
1390350_at	small ArfGAP2	133.8	0.7	133.8	0.6	223.2	1.3	223.2	1.1				178.5	0.65	1.56917
1390298_at	sorting nexin 18	1918.1	0.7	1918.1	0.6	2494.7	1.1	2494.7	0.9				2206.4	0.65	1.56917
1370163_at	ornithine decarboxylase 1	11729.1	0.7	11729.1	0.6	10486	0.6	10486	0.4				11107.5	0.65	1.56917
1373301_at	protein phosphatase 1, regulatory (inhibitor) subunit 13B	1065.9	0.7	1065.9	0.6	782.8	0.4	782.8	0.3				924.35	0.65	1.56917
1377347_at	forkhead box J3	3117	0.7	3117	0.6	2660.5	0.5	2660.5	0.5				2888.75	0.65	1.56917
1383880_at	integrin, alpha V	376.9	0.7	376.9	0.6	624.9	1.5	624.9	1.4				500.9	0.65	1.56917
1386424_at	Zinc finger protein 212	2021.3	0.7	2021.3	0.6	1800.7	0.5	1800.7	0.4				1911	0.65	1.56917
1379739_at	---	949.5	0.7	949.5	0.6	1382.6	1.2	1382.6	1.1				1166.05	0.65	1.56917
1379449_at	RB1-inducible coiled-coil 1	1374.3	0.7	1374.3	0.6	1573.7	0.8	1573.7	0.8				1474	0.65	1.56917
1367455_at	valosin-containing protein	7808.3	0.7	7808.3	0.6	6957.9	0.6	6957.9	0.4				7383.1	0.65	1.56917
1376660_at	---	907	0.7	907	0.6	1013	1.2	1013	1				960	0.65	1.56917
1380909_at	solute carrier family 25 (mitochondrial carrier, phosphate carrier), member 24	5024.9	0.7	5024.9	0.6	4854.7	0.6	4854.7	0.5				4939.8	0.65	1.56917
1388076_at	Serpine1 mRNA binding protein 1	7210.1	0.7	7210.1	0.6	7468.3	0.7	7468.3	0.6				7339.2	0.65	1.56917
1394059_s_at	YME1-like 1 (S. cerevisiae)	1963.3	0.7	1963.3	0.6	2114	0.6	2114	0.4				2038.65	0.65	1.56917
1383208_at	polymerase (DNA directed), epsilon 3 (p17 subunit)	679.5	0.7	679.5	0.6	592.7	0.6	592.7	0.6				636.1	0.65	1.56917
1370306_at	peroxisomal biogenesis factor 14	396.3	0.4	396.3	0.8	585.8	0.6	585.8	0.9				491.05	0.6	1.51572
1381923_at	similar to LOC387763 protein	204.1	0.4	204.1	0.8	190.6	0.3	190.6	0.7				197.35	0.6	1.51572
1371130_at	solute carrier family 1 (glial high affinity glutamate transporter), member 3	304	0.4	304	0.8	338.7	0.6	338.7	1.1				321.35	0.6	1.51572
1375116_at	---	449.6	0.4	449.6	0.8	326.9	0.4	326.9	0.9				388.25	0.6	1.51572
1398425_at	family with sequence similarity 110, member B	517.2	0.4	517.2	0.8	503.6	0.6	503.6	0.8				510.4	0.6	1.51572
1387028_a_at	inhibitor of DNA binding 1	5995.1	0.4	5995.1	0.8	5513.4	0.2	5513.4	0.7				5754.25	0.6	1.51572
1373482_at	Tnf receptor-associated factor 3	956.1	0.8	956.1	0.4	1040.7	0.8	1040.7	0.4				998.4	0.6	1.51572
1372257_at	---	2247.1	0.8	2247.1	0.4	2575.2	1	2575.2	0.6				2411.15	0.6	1.51572
1377299_at	nuclear autoantigenic sperm protein (histone-binding)	1653.5	0.8	1653.5	0.4	2090.7	1.2	2090.7	0.8				1872.1	0.6	1.51572
1391862_at	---	938.7	0.8	938.7	0.4	1164	1.1	1164	0.5				1051.35	0.6	1.51572
1368019_at	mechanistic target of rapamycin (serine/threonine kinase)	699.2	0.8	699.2	0.4	638.5	0.9	638.5	0.5				668.85	0.6	1.51572
1374728_at	---	755.2	0.8	755.2	0.4	1121	1.5	1121	1.1				938.1	0.6	1.51572
1369588_a_at	ATPase inhibitory factor 1	7801.5	0.5	7801.5	0.7	6469.3	0.3	6469.3	0.4				7135.4	0.6	1.51572
1367847_at	nuclear protein, transcriptional regulator, 1	6253.5	0.5	6253.5	0.7	5254.2	0.3	5254.2	0.6				5753.85	0.6	1.51572
1377602_at	nudix (nucleoside diphosphate linked moiety X)-type motif 2	724.3	0.5	724.3	0.7	647.4	0.4	647.4	0.6				685.85	0.6	1.51572
1367483_at	similar to RIKEN cDNA 3110001D03	1210.6	0.5	1210.6	0.7	1301.9	0.7	1301.9	0.8				1256.25	0.6	1.51572
1373939_at	N-acetylglucosamine kinase	497.6	0.5	497.6	0.7	417.5	0.4	417.5	0.6				457.55	0.6	1.51572
1377939_at	ATG4 autophagy related 4 homolog C (S. cerevisiae)	1687	0.5	1687	0.7	1533.8	0.4	1533.8	0.6				1610.4	0.6	1.51572
1377742_at	Hypothetical LOC366300	1244.4	0.5	1244.4	0.7	1371.6	0.4	1371.6	0.6				1308	0.6	1.51572
1370820_at	F-box protein 6	1251.2	0.5	1251.2	0.7	1194.7	0.3	1194.7	0.5				1222.95	0.6	1.51572
1375545_at	RNA binding motif protein 9	200.5	0.5	200.5	0.7	187.3	0.7	187.3	0.7				193.9	0.6	1.51572
1380141_at	NOL1/NOP2/Sun domain family, member 4	662.2	0.5	662.2	0.7	619.9	0.4	619.9	0.6				641.05	0.6	1.51572
1374436_at	Shwachman-Bodian-Diamond syndrome homolog (human)	1315.3	0.5	1315.3	0.7	1186.5	0.4	1186.5	0.6				1250.9	0.6	1.51572
1372100_at	transmembrane protein 50A	5441.9	0.5	5441.9	0.7	4751.7	0.4	4751.7	0.5				5096.8	0.6	1.51572
1372997_at	similar to Protein C22orf13 homolog	980.3	0.5	980.3	0.7	915.5	0.5	915.5	0.7				947.9	0.6	1.51572
1389570_at	inositol polyphosphate-5-phosphatase K	1058	0.5	1058	0.7	830	0.3	830	0.6				944	0.6	1.51572
1391445_at	---	458.9	0.5	458.9	0.7	394.7	0.4	394.7	0.6				426.8	0.6	1.51572
1384029_at	xeroderma pigmentosum, complementation group A	249.2	0.5	249.2	0.7	266.8	0.7	266.8	0.9				258	0.6	1.51572
1388849_at	ancient ubiquitous protein 1	750.4	0.5	750.4	0.7	656.9	0.3	656.9	0.5				703.65	0.6	1.51572
1391935_at	eukaryotic translation initiation factor 4E member 3	222.7	0.5	222.7	0.7	202.5	0.3	202.5	0.4				212.6	0.6	1.51572
1383666_at	torsin family 2, member A	265.8	0.5	265.8	0.7	348.5	0.9	348.5	0.9				307.15	0.6	1.51572
1388539_at	plakophilin 2	868.6	0.5	868.6	0.7	858.4	0.5	858.4	0.7				863.5	0.6	1.51572
1373133_at	ADP-ribosylation factor-like 8B	4952.1	0.6	4952.1	0.6	4049.4	0.5	4049.4	0.5				4500.75	0.6	1.51572
1390558_at	staufen, RNA binding protein, homolog 2 (Drosophila)	1285.4	0.6	1285.4	0.6	1190.8	0.5	1190.8	0.6				1238.1	0.6	1.51572
1372007_at	lysine (K)-specific demethylase 1	1297.5	0.6	1297.5	0.6	1346	0.6	1346	0.6				1321.75	0.6	1.51572
1390555_at	suppressor of cytokine signaling 5	583.4	0.6	583.4	0.6	602.5	0.6	602.5	0.5				592.95	0.6	1.51572
1392908_at	akirin 1	3836	0.6	3836	0.6	3760.3	0.6	3760.3	0.6				3798.15	0.6	1.51572
1371953_at	cyclin G2	6123.9	0.6	6123.9	0.6	5297.6	0.3	5297.6	0.3				5710.75	0.6	1.51572
1372726_at	histone cluster 1, H4b	709.7	0.6	709.7	0.6	634.6	0.5	634.6	0.5				672.15	0.6	1.51572
1386745_at	---	911.8	0.6	911.8	0.6	791.3	0.4	791.3	0.4				851.55	0.6	1.51572
1372130_at	ADP-ribosylation factor guanine nucleotide-exchange factor 1(brefeldin A-inhibited)	1967.2	0.6	1967.2	0.6	1888.5	0.6	1888.5	0.5				1927.85	0.6	1.51572
1372621_at	family with sequence similarity 176, member B	305.2	0.6	305.2	0.6	298.3	0.5	298.3	0.7				301.75	0.6	1.51572
1372955_at	serine/threonine kinase 38 like	198.8	0.6	198.8	0.6	273.9	0.9	273.9	0.9				236.35	0.6	1.51572
1374554_at	similar to HT014	4868.4	0.6	4868.4	0.6	4390.1	0.5	4390.1	0.5				4629.25	0.6	1.51572
1374743_at	InaD-like 2 (Drosophila)	206.7	0.6	206.7	0.6	196.7	0.5	196.7	0.6				201.7	0.6	1.51572
1389109_at	phosphatidylinositol-5-phosphate 4-kinase, type II, alpha	509.5	0.6	509.5	0.6	492.7	0.6	492.7	0.6				501.1	0.6	1.51572
1374661_at	aldehyde dehydrogenase 16 family, member A1	843.7	0.6	843.7	0.6	830.5	0.5	830.5	0.4				837.1	0.6	1.51572
1387437_at	F-box protein 2	622.1	0.6	622.1	0.6	644.2	0.6	644.2	0.6				633.15	0.6	1.51572
1374307_at	---	1169.5	0.6	1169.5	0.6	989.7	0.3	989.7	0.3				1079.6	0.6	1.51572
1376799_a_at	cytokine receptor-like factor 1	594.6	0.6	594.6	0.6	838	1	838	1				716.3	0.6	1.51572
1389164_at	hect domain and RLD 3	584.2	0.6	584.2	0.6	618.2	0.7	618.2	0.6				601.2	0.6	1.51572
1389246_at	UDP-Gal:betaGlcNAc beta 1,4- galactosyltransferase, polypeptide 1	603.5	0.6	603.5	0.6	577.8	0.6	577.8	0.6				590.65	0.6	1.51572
1389305_at	annexin A4	2847.8	0.6	2847.8	0.6	3192.7	0.7	3192.7	0.7				3020.25	0.6	1.51572
1388397_at	EBNA1 binding protein 2	3365.5	0.6	3365.5	0.6	3249.4	0.6	3249.4	0.6				3307.45	0.6	1.51572
1387995_a_at	interferon induced transmembrane protein 3	111.4	0.6	111.4	0.6	365.1	1.9	365.1	2.1				238.25	0.6	1.51572
1388523_at	thioredoxin domain containing 12 (endoplasmic reticulum)	2931.9	0.6	2931.9	0.6	2536.1	0.5	2536.1	0.5				2734	0.6	1.51572
1375864_at	coiled-coil and C2 domain containing 1B	541.9	0.6	541.9	0.6	570.7	0.5	570.7	0.6				556.3	0.6	1.51572
1375550_at	BCL2-associated athanogene	1775.1	0.6	1775.1	0.6	1812.8	0.6	1812.8	0.7				1793.95	0.6	1.51572
1374935_at	---	1065.9	0.6	1065.9	0.6	1032.4	0.5	1032.4	0.4				1049.15	0.6	1.51572
1375011_at	---	1128.8	0.6	1128.8	0.6	902.3	0.4	902.3	0.4				1015.55	0.6	1.51572
1374978_at	chromobox homolog 2 (Pc class homolog, Drosophila)	489.7	0.6	489.7	0.6	443.5	0.5	443.5	0.4				466.6	0.6	1.51572
1376957_at	leucine zipper and CTNNBIP1 domain containing	483.9	0.6	483.9	0.6	520.4	0.7	520.4	0.7				502.15	0.6	1.51572
1373538_at	ubiquitin specific peptidase 1	378	0.6	378	0.6	385.5	0.5	385.5	0.5				381.75	0.6	1.51572
1386985_at	glutathione S-transferase mu 1	17260	0.6	17260	0.6	15974	0.4	15974	0.4				16617	0.6	1.51572
1377850_at	zinc and ring finger 2	385.9	0.6	385.9	0.6	365.8	0.5	365.8	0.5				375.85	0.6	1.51572
1386862_at	annexin A5	6372.4	0.6	6372.4	0.6	7568.9	0.8	7568.9	0.8				6970.65	0.6	1.51572
1373373_at	---	3527.2	0.6	3527.2	0.6	3233.1	0.5	3233.1	0.5				3380.15	0.6	1.51572
1374223_at	---	655.8	0.6	655.8	0.6	585.5	0.5	585.5	0.6				620.65	0.6	1.51572
1373978_at	nuclear cap binding protein subunit 1, 80kDa	1320.3	0.6	1320.3	0.6	1294.9	0.6	1294.9	0.5				1307.6	0.6	1.51572
1398244_at	SYF2 homolog, RNA splicing factor (S. cerevisiae)	2282.4	0.6	2282.4	0.6	2021.4	0.4	2021.4	0.5				2151.9	0.6	1.51572
1382853_at	similar to RING finger protein 11 (NEDD4 WW domain-binding protein 2) (Sid 1669)	754.6	0.6	754.6	0.6	448.6	0.3	448.6	0.4				601.6	0.6	1.51572
1380813_at	---	921.7	0.6	921.7	0.6	862.5	0.5	862.5	0.5				892.1	0.6	1.51572
1367832_at	lysophospholipase 1	7034.5	0.6	7034.5	0.6	6568.5	0.4	6568.5	0.5				6801.5	0.6	1.51572
1394019_at	---	554.6	0.6	554.6	0.6	470.1	0.5	470.1	0.4				512.35	0.6	1.51572
1398957_at	cell division cycle 2 homolog (S.pombe)-like 1	1829.5	0.6	1829.5	0.6	1729.7	0.5	1729.7	0.5				1779.6	0.6	1.51572
1370253_at	ribosomal protein L22	5124.7	0.6	5124.7	0.6	6106.2	0.9	6106.2	0.8				5615.45	0.6	1.51572
1395642_at	nucleolar protein 9	891.2	0.6	891.2	0.6	853.1	0.8	853.1	0.7				872.15	0.6	1.51572
1395512_at	cytokine receptor-like factor 1	314.3	0.6	314.3	0.6	399.6	1	399.6	1.2				356.95	0.6	1.51572
1370386_at	RuvB-like 1 (E. coli)	1199	0.6	1199	0.6	1206.5	0.5	1206.5	0.7				1202.75	0.6	1.51572
1370825_a_at	cell division cycle 42 (GTP binding protein)	7308.2	0.6	7308.2	0.6	7128.9	0.6	7128.9	0.5				7218.55	0.6	1.51572
1398794_at	transcription elongation factor B (SIII), polypeptide 1	4521	0.6	4521	0.6	4374.8	0.7	4374.8	0.6				4447.9	0.6	1.51572
1372082_at	NECAP endocytosis associated 2	1229.3	0.6	1229.3	0.6	1211.2	0.5	1211.2	0.6				1220.25	0.6	1.51572
1395396_at	regulator of chromosome condensation 2	671.4	0.6	671.4	0.6	813.4	0.7	813.4	0.7				742.4	0.6	1.51572
1368908_at	annexin A4	1677	0.6	1677	0.6	1855.1	0.7	1855.1	0.7				1766.05	0.6	1.51572
1383162_at	---	1891.4	0.6	1891.4	0.6	1718	0.5	1718	0.4				1804.7	0.6	1.51572
1393257_at	CUG triplet repeat, RNA binding protein 1	881	0.6	881	0.6	924.8	0.7	924.8	0.6				902.9	0.6	1.51572
AFFX_Rat_GAPDH_M_at	glyceraldehyde-3-phosphate dehydrogenase	15896.1	0.6	15896.1	0.6	13581.8	0.3	13581.8	0.3				14739	0.6	1.51572
1368820_at	nuclear transcription factor-Y gamma	481.2	0.6	481.2	0.6	573.8	0.9	573.8	0.8				527.5	0.6	1.51572
1371856_at	proline-rich nuclear receptor coactivator 2	8802.4	0.6	8802.4	0.6	8031.6	0.6	8031.6	0.5				8417	0.6	1.51572
1393107_at	---	535.3	0.6	535.3	0.6	696.7	0.6	696.7	0.6				616	0.6	1.51572
1368668_at	phospholipase A2, activating protein	1396.9	0.6	1396.9	0.6	1447	0.6	1447	0.6				1421.95	0.6	1.51572
1392895_at	---	710.4	0.6	710.4	0.6	693.1	0.5	693.1	0.5				701.75	0.6	1.51572
1371559_at	NAD kinase	942.3	0.6	942.3	0.6	888.5	0.5	888.5	0.5				915.4	0.6	1.51572
1368073_at	interferon regulatory factor 1	613.5	0.6	613.5	0.6	625.7	0.6	625.7	0.6				619.6	0.6	1.51572
1399091_at	capping protein (actin filament) muscle Z-line, beta	2879.5	0.6	2879.5	0.6	3021.9	0.5	3021.9	0.6				2950.7	0.6	1.51572
1393568_at	CUG triplet repeat, RNA binding protein 1	730.7	0.6	730.7	0.6	795.4	0.7	795.4	0.7				763.05	0.6	1.51572
1398268_at	nuclear transcription factor-Y gamma	1482.6	0.7	1482.6	0.5	1552.8	0.7	1552.8	0.6				1517.7	0.6	1.51572
1389382_at	makorin, ring finger protein, 2	516.6	0.7	516.6	0.5	560.8	0.7	560.8	0.8				538.7	0.6	1.51572
1389343_at	similar to Hypothetical UPF0327 protein	5895.2	0.7	5895.2	0.5	5842.5	0.8	5842.5	0.7				5868.85	0.6	1.51572
1389344_at	ubiquitin specific peptidase 39	2106.5	0.7	2106.5	0.5	1813.7	0.4	1813.7	0.4				1960.1	0.6	1.51572
1376005_at	---	818.6	0.7	818.6	0.5	925	0.8	925	0.7				871.8	0.6	1.51572
1376103_at	---	307.5	0.7	307.5	0.5	366.2	1	366.2	0.7				336.85	0.6	1.51572
1367584_at	annexin A2	14292.4	0.7	14292.4	0.5	13801.8	0.6	13801.8	0.4				14047.1	0.6	1.51572
1367655_at	thymosin, beta 10	4396.8	0.7	4396.8	0.5	5010.6	0.9	5010.6	0.6				4703.7	0.6	1.51572
1389055_at	peptidylprolyl isomerase E (cyclophilin E)	1558.8	0.7	1558.8	0.5	1720.8	0.7	1720.8	0.4				1639.8	0.6	1.51572
1393718_at	---	981.5	0.7	981.5	0.5	870.1	0.7	870.1	0.6				925.8	0.6	1.51572
1393151_at	ethanolamine kinase 1	399.5	0.7	399.5	0.5	471.3	1.1	471.3	0.9				435.4	0.6	1.51572
1371710_at	Ethanolamine kinase 1	2746.9	0.7	2746.9	0.5	3251.9	1	3251.9	0.8				2999.4	0.6	1.51572
1392111_at	exosome component 3	1587.4	0.7	1587.4	0.5	1693.3	0.8	1693.3	0.7				1640.35	0.6	1.51572
1372402_at	N-acetylneuraminic acid synthase	1685.8	0.7	1685.8	0.5	1901.8	0.8	1901.8	0.7				1793.8	0.6	1.51572
1373633_at	---	861.8	0.7	861.8	0.5	980.4	1	980.4	0.8				921.1	0.6	1.51572
1390707_at	regulator of G-protein signaling 10	868	0.7	868	0.5	1180.1	1.1	1180.1	1				1024.05	0.6	1.51572
1389564_at	cyclin L2	1972.2	0.7	1972.2	0.5	2317.5	0.9	2317.5	0.7				2144.85	0.6	1.51572
1370848_at	solute carrier family 2 (facilitated glucose transporter), member 1	1752	0.7	1752	0.5	1772.1	0.7	1772.1	0.5				1762.05	0.6	1.51572
1395574_at	---	1536.9	0.7	1536.9	0.5	1462.7	0.7	1462.7	0.4				1499.8	0.6	1.51572
1379366_a_at	B-box and SPRY domain containing	1131.7	0.7	1131.7	0.5	1081.7	0.9	1081.7	0.6				1106.7	0.6	1.51572
1381902_at	zinc finger protein 292	1088.3	0.7	1088.3	0.5	1243.2	1	1243.2	0.9				1165.75	0.6	1.51572
1385689_at	---	107.8	0.7	107.8	0.5	103.7	1	103.7	0.7				105.75	0.6	1.51572
1380243_at	similar to CG14803-PA	2089	0.7	2089	0.5	1975.2	0.6	1975.2	0.4				2032.1	0.6	1.51572
1383907_at	---	1751.9	0.7	1751.9	0.5	1677.6	0.6	1677.6	0.5				1714.75	0.6	1.51572
1380890_at	centrosome and spindle pole associated protein 1	602.7	0.7	602.7	0.5	529.9	0.6	529.9	0.4				566.3	0.6	1.51572
1384456_at	ubiquitin specific protease 24	429.5	0.7	429.5	0.5	575.7	1.1	575.7	0.9				502.6	0.6	1.51572
1387115_at	inhibitor of kappa light polypeptide gene enhancer in B-cells, kinase complex-associated protein	775.7	0.7	775.7	0.5	753.8	0.7	753.8	0.5				764.75	0.6	1.51572
1368301_at	adenosine A2a receptor	4541.3	0.2	4541.3	0.9	3055.8	-0.3	3055.8	0.4				3798.55	0.55	1.46409
1373194_at	LYR motif containing 2	818.2	0.3	818.2	0.8	783.6	0.4	783.6	0.8				800.9	0.55	1.46409
1369006_at	hexokinase 2	162.6	0.4	162.6	0.7	190.1	0.8	190.1	0.6				176.35	0.55	1.46409
1377756_at	ISY1 splicing factor homolog (S. cerevisiae)	931.4	0.4	931.4	0.7	952.6	0.5	952.6	0.7				942	0.55	1.46409
1374033_at	proteasome (prosome, macropain) subunit, beta type 10	974.3	0.5	974.3	0.6	807.3	0.3	807.3	0.4				890.8	0.55	1.46409
1378565_at	Hypothetical LOC366300	874.4	0.5	874.4	0.6	803.2	0.6	803.2	0.6				838.8	0.55	1.46409
1367721_at	syndecan 4	2062.1	0.5	2062.1	0.6	2092.6	0.6	2092.6	0.7				2077.35	0.55	1.46409
1371150_at	cyclin D1	481.5	0.5	481.5	0.6	556.2	0.8	556.2	1.1				518.85	0.55	1.46409
1377600_at	zinc finger protein 777	212.9	0.5	212.9	0.6	206	0.8	206	0.7				209.45	0.55	1.46409
1372298_at	endoplasmic reticulum protein 44	1498.6	0.5	1498.6	0.6	1489.2	0.6	1489.2	0.6				1493.9	0.55	1.46409
1379341_at	USP6 N-terminal like	349.2	0.5	349.2	0.6	354.3	0.6	354.3	0.7				351.75	0.55	1.46409
1374852_at	RGD1559909	1212.8	0.5	1212.8	0.6	1335.7	0.7	1335.7	0.8				1274.25	0.55	1.46409
1374820_at	---	370.7	0.5	370.7	0.6	403.7	0.6	403.7	0.6				387.2	0.55	1.46409
1368470_at	gamma-glutamyl hydrolase (conjugase, folylpolygammaglutamyl hydrolase)	2063.9	0.5	2063.9	0.6	2482.1	0.7	2482.1	0.8				2273	0.55	1.46409
1374527_at	enoyl Coenzyme A hydratase domain containing 2	761.8	0.5	761.8	0.6	725.1	0.5	725.1	0.5				743.45	0.55	1.46409
1368653_a_at	Parkinson disease (autosomal recessive, early onset) 7	6222.9	0.5	6222.9	0.6	5988.3	0.5	5988.3	0.6				6105.6	0.55	1.46409
1367512_at	chromatin modifying protein 5	9594.1	0.5	9594.1	0.6	8941.1	0.4	8941.1	0.5				9267.6	0.55	1.46409
1376160_at	rCG53773-like	173.2	0.5	173.2	0.6	218.4	0.5	218.4	0.7				195.8	0.55	1.46409
1387099_at	natriuretic peptide receptor B/guanylate cyclase B (atrionatriuretic peptide receptor B)	436.1	0.5	436.1	0.6	441.6	0.5	441.6	0.5				438.85	0.55	1.46409
1387105_at	zinc finger protein 422	1309.1	0.5	1309.1	0.6	1610.2	0.7	1610.2	0.8				1459.65	0.55	1.46409
1389538_at	nuclear factor of kappa light polypeptide gene enhancer in B-cells inhibitor, alpha	481.1	0.5	481.1	0.6	653.5	1.1	653.5	1.1				567.3	0.55	1.46409
1390475_at	RNA guanylyltransferase and 5'-phosphatase	937.7	0.5	937.7	0.6	978.1	0.6	978.1	0.6				957.9	0.55	1.46409
1395013_at	similar to CGI-94 protein	289.9	0.5	289.9	0.6	257.9	0.6	257.9	0.5				273.9	0.55	1.46409
1394975_at	zinc finger, matrin-like	740.6	0.5	740.6	0.6	567.6	0.4	567.6	0.5				654.1	0.55	1.46409
1390101_at	coiled-coil domain containing 107	284	0.5	284	0.6	429.1	1	429.1	1				356.55	0.55	1.46409
1387023_at	glutathione S-transferase, mu 7	903	0.5	903	0.6	864.1	0.4	864.1	0.5				883.55	0.55	1.46409
1388669_at	splicing factor 3a, subunit 3	2175.9	0.5	2175.9	0.6	1927.5	0.6	1927.5	0.6				2051.7	0.55	1.46409
1399069_at	---	1279.6	0.5	1279.6	0.6	1261.6	0.5	1261.6	0.6				1270.6	0.55	1.46409
1388950_at	collagen, type IX, alpha 2	483.2	0.5	483.2	0.6	542.8	1	542.8	1				513	0.55	1.46409
1392681_at	RAB2A, member RAS oncogene family	9454	0.5	9454	0.6	9331.1	0.4	9331.1	0.5				9392.55	0.55	1.46409
1398753_at	aldo-keto reductase family 1, member A1 (aldehyde reductase)	13540.1	0.5	13540.1	0.6	11541.2	0.3	11541.2	0.4				12540.7	0.55	1.46409
1387797_at	RAB7A, member RAS oncogene family	7403.3	0.5	7403.3	0.6	6353.5	0.3	6353.5	0.4				6878.4	0.55	1.46409
1399012_at	transmembrane protein 59	11732.2	0.5	11732.2	0.6	10033.9	0.3	10033.9	0.3				10883	0.55	1.46409
1393341_at	---	1789.6	0.5	1789.6	0.6	1800.3	0.5	1800.3	0.5				1794.95	0.55	1.46409
1388414_at	NADH dehydrogenase (ubiquinone) Fe-S protein 5	8891.3	0.5	8891.3	0.6	7791.2	0.3	7791.2	0.4				8341.25	0.55	1.46409
1383543_at	golgi transport 1 homolog B (S. cerevisiae)	741.5	0.5	741.5	0.6	779.1	0.6	779.1	0.6				760.3	0.55	1.46409
1372009_at	tyrosyl-tRNA synthetase	3978.5	0.6	3978.5	0.5	4119	0.7	4119	0.5				4048.75	0.55	1.46409
1390604_s_at	integrin beta 3 binding protein (beta3-endonexin)	1257.3	0.6	1257.3	0.5	1393.6	0.6	1393.6	0.5				1325.45	0.55	1.46409
1371998_at	MOB1, Mps One Binder kinase activator-like 1B (yeast)	2722.1	0.6	2722.1	0.5	3064.2	0.9	3064.2	0.6				2893.15	0.55	1.46409
1390620_at	similar to Hypothetical protein MGC25529	644.1	0.6	644.1	0.5	745.2	0.8	745.2	0.7				694.65	0.55	1.46409
1373273_at	PRP38 pre-mRNA processing factor 38 (yeast) domain containing A	2065.7	0.6	2065.7	0.5	2221.8	0.6	2221.8	0.7				2143.75	0.55	1.46409
1372614_at	similar to mKIAA1797 protein	880.3	0.6	880.3	0.5	798.9	0.8	798.9	0.5				839.6	0.55	1.46409
1391125_at	adaptor-related protein complex 1, sigma 3 subunit	7341.3	0.6	7341.3	0.5	7029.7	0.5	7029.7	0.4				7185.5	0.55	1.46409
1386581_at	integrin, alpha V	376.6	0.6	376.6	0.5	595.1	1.5	595.1	1.3				485.85	0.55	1.46409
1379271_at	suppressor of cytokine signaling 5	2419.2	0.6	2419.2	0.5	2301.7	0.5	2301.7	0.4				2360.45	0.55	1.46409
1374670_at	Similar to hypothetical protein MGC20700	1902.1	0.6	1902.1	0.5	2065.4	0.8	2065.4	0.5				1983.75	0.55	1.46409
1389372_at	Similar to hypothetical protein	1764.8	0.6	1764.8	0.5	2069.7	0.9	2069.7	0.9				1917.25	0.55	1.46409
1387778_at	stromal cell derived factor 4	3806.2	0.6	3806.2	0.5	4033.8	0.7	4033.8	0.6				3920	0.55	1.46409
1375060_at	---	962.1	0.6	962.1	0.5	1100.3	0.8	1100.3	0.6				1031.2	0.55	1.46409
1388865_at	protein phosphatase 4, regulatory subunit 2	3667.9	0.6	3667.9	0.5	4019.1	0.8	4019.1	0.6				3843.5	0.55	1.46409
1373529_at	---	3976.1	0.6	3976.1	0.5	3696	0.6	3696	0.5				3836.05	0.55	1.46409
1390177_at	---	1448.5	0.6	1448.5	0.5	1613	0.8	1613	0.7				1530.75	0.55	1.46409
1373412_at	5'-nucleotidase, cytosolic III	975.2	0.6	975.2	0.5	975.7	0.6	975.7	0.6				975.45	0.55	1.46409
1386916_at	aconitase 1, soluble	821.8	0.6	821.8	0.5	693.7	0.6	693.7	0.4				757.75	0.55	1.46409
1373728_at	similar to RIKEN cDNA 1700088E04	249.7	0.6	249.7	0.5	259.7	0.7	259.7	0.6				254.7	0.55	1.46409
1374043_at	GRAM domain containing 3	801.1	0.6	801.1	0.5	873.1	1	873.1	0.7				837.1	0.55	1.46409
1373365_at	cytidine monophosphate (UMP-CMP) kinase 1	9297.6	0.6	9297.6	0.5	8997.3	0.5	8997.3	0.5				9147.45	0.55	1.46409
1369944_at	MARCKS-like 1	2219.4	0.6	2219.4	0.5	2694	0.9	2694	0.8				2456.7	0.55	1.46409
1382861_at	transcription elongation factor A (SII) 1	3137.7	0.6	3137.7	0.5	3208.1	0.5	3208.1	0.5				3172.9	0.55	1.46409
1371368_at	Sec61 alpha 1 subunit (S. cerevisiae)	2351.9	0.6	2351.9	0.5	2296.6	0.6	2296.6	0.6				2324.25	0.55	1.46409
1381864_at	---	480.2	0.6	480.2	0.5	534.7	0.6	534.7	0.4				507.45	0.55	1.46409
1382375_at	---	816.7	0.6	816.7	0.5	979.4	0.8	979.4	0.8				898.05	0.55	1.46409
1371395_at	chromobox homolog 3 (HP1 gamma homolog, Drosophila)	8686.2	0.6	8686.2	0.5	8138.1	0.4	8138.1	0.4				8412.15	0.55	1.46409
1398847_at	nudix (nucleoside diphosphate linked moiety X)-type motif 4	1472.7	0.6	1472.7	0.5	1635.7	0.7	1635.7	0.6				1554.2	0.55	1.46409
1382576_at	tectonic 2	552.3	0.6	552.3	0.5	499	0.4	499	0.5				525.65	0.55	1.46409
1398710_at	cytochrome P450, family 2, subfamily u, polypeptide 1	318.5	0.6	318.5	0.5	337.7	0.6	337.7	0.4				328.1	0.55	1.46409
1398786_at	proteasome (prosome, macropain) subunit, beta type 2	7833	0.6	7833	0.5	7979.3	0.6	7979.3	0.5				7906.15	0.55	1.46409
1372520_at	myeloid cell leukemia sequence 1	5964.4	0.6	5964.4	0.5	6243.7	0.6	6243.7	0.6				6104.05	0.55	1.46409
1372523_at	glutamate-cysteine ligase, catalytic subunit	1304	0.6	1304	0.5	1411.3	0.7	1411.3	0.6				1357.65	0.55	1.46409
1367542_at	GC-rich promoter binding protein 1-like 1 /// vasculin-like protein 1-like	1373	0.6	1373	0.5	1345.2	0.4	1345.2	0.4				1359.1	0.55	1.46409
1371720_at	mitochondrial ribosomal protein L20	3623	0.6	3623	0.5	3270.1	0.6	3270.1	0.5				3446.55	0.55	1.46409
1371721_at	Hypothetical LOC500532	1009.8	0.6	1009.8	0.5	1047.5	0.6	1047.5	0.5				1028.65	0.55	1.46409
1393231_at	protein phosphatase 4, regulatory subunit 2	791	0.6	791	0.5	737	0.5	737	0.6				764	0.55	1.46409
1383231_at	Smad nuclear interacting protein 1	1795.7	0.6	1795.7	0.5	1766.2	0.6	1766.2	0.6				1780.95	0.55	1.46409
1393136_at	transmembrane protein 57	1692.5	0.6	1692.5	0.5	1562.1	0.5	1562.1	0.4				1627.3	0.55	1.46409
1368436_at	nuclear distribution gene C homolog (A. nidulans)	3822.6	0.6	3822.6	0.5	3783.5	0.6	3783.5	0.5				3803.05	0.55	1.46409
1371821_at	---	1982.6	0.6	1982.6	0.5	2110.1	0.6	2110.1	0.5				2046.35	0.55	1.46409
1381948_at	---	1113.7	0.6	1113.7	0.5	1253.4	0.8	1253.4	0.6				1183.55	0.55	1.46409
1383161_a_at	---	3514.6	0.6	3514.6	0.5	3028	0.4	3028	0.4				3271.3	0.55	1.46409
1399075_at	mitogen activated protein kinase kinase kinase 7	3099.9	0.6	3099.9	0.5	3059.3	0.7	3059.3	0.5				3079.6	0.55	1.46409
1398360_at	elongation of very long chain fatty acids (FEN1/Elo2, SUR4/Elo3, yeast)-like 1	1799.2	0.6	1799.2	0.5	1846.1	0.6	1846.1	0.5				1822.65	0.55	1.46409
1368147_at	dual specificity phosphatase 1	201	0.6	201	0.5	234.6	0.7	234.6	0.8				217.8	0.55	1.46409
1368122_at	ring finger protein 103	1458	0.6	1458	0.5	1500.7	0.6	1500.7	0.5				1479.35	0.55	1.46409
1375967_a_at	dual specificity phosphatase 22	1108.6	0.7	1108.6	0.4	1086.4	0.8	1086.4	0.6				1097.5	0.55	1.46409
1393803_at	caspase 8 associated protein 2	854.3	0.7	854.3	0.4	956.8	1	956.8	0.5				905.55	0.55	1.46409
1371563_at	regulator of chromosome condensation 2	1841.2	0.7	1841.2	0.4	1955.1	0.8	1955.1	0.5				1898.15	0.55	1.46409
1372069_at	KN motif and ankyrin repeat domains 1	545.2	0.7	545.2	0.4	587.4	0.9	587.4	0.6				566.3	0.55	1.46409
1370054_at	cyclin-dependent kinase inhibitor 2C (p18, inhibits CDK4)	2578.1	0.7	2578.1	0.4	3015	0.9	3015	0.6				2796.55	0.55	1.46409
1381623_at	splicing factor, arginine/serine-rich 4	912.7	0.7	912.7	0.4	1166	0.9	1166	0.5				1039.35	0.55	1.46409
1391478_at	zinc finger protein 532	560.2	0.4	560.2	0.6	482	0.3	482	0.5				521.1	0.5	1.41421
1383381_at	RGD1560394	903.8	0.4	903.8	0.6	747.7	0.5	747.7	0.7				825.75	0.5	1.41421
1370192_at	syntaxin 12	2726	0.4	2726	0.6	2699.4	0.4	2699.4	0.6				2712.7	0.5	1.41421
1374624_at	UDP-N-acetyl-alpha-D-galactosamine:polypeptide N-acetylgalactosaminyltransferase 11 (GalNAc-T11)	896	0.4	896	0.6	898.1	0.5	898.1	0.6				897.05	0.5	1.41421
1382537_at	Ras-related GTP binding C	1955.7	0.4	1955.7	0.6	1929.7	0.4	1929.7	0.6				1942.7	0.5	1.41421
1394599_at	ZXD family zinc finger C	379.3	0.4	379.3	0.6	398.9	0.5	398.9	0.5				389.1	0.5	1.41421
1375254_at	solute carrier family 35 (CMP-sialic acid transporter), member A1	1150.5	0.4	1150.5	0.6	1072.9	0.4	1072.9	0.5				1111.7	0.5	1.41421
1392203_at	homeobox B2	1221.8	0.4	1221.8	0.6	1181.7	0.5	1181.7	0.5				1201.75	0.5	1.41421
1389162_at	NFU1 iron-sulfur cluster scaffold homolog (S. cerevisiae)	855.2	0.4	855.2	0.6	866.8	0.6	866.8	0.8				861	0.5	1.41421
1375788_at	Ribosomal protein L7	246.5	0.4	246.5	0.6	291.2	0.6	291.2	0.6				268.85	0.5	1.41421
1385727_at	FGFR1 oncogene partner 2	457.9	0.4	457.9	0.6	482	0.6	482	0.7				469.95	0.5	1.41421
1367737_at	fucosidase, alpha-L- 1, tissue	4578.1	0.4	4578.1	0.6	4939.2	0.5	4939.2	0.7				4758.65	0.5	1.41421
1376712_at	---	851.9	0.4	851.9	0.6	752.6	0.3	752.6	0.5				802.25	0.5	1.41421
1373909_at	---	721	0.4	721	0.6	710.5	0.4	710.5	0.5				715.75	0.5	1.41421
1373382_at	RER1 retention in endoplasmic reticulum 1 homolog (S. cerevisiae)	3079.3	0.5	3079.3	0.5	2907.7	0.5	2907.7	0.4				2993.5	0.5	1.41421
1371346_at	NADH dehydrogenase (ubiquinone) 1 beta subcomplex, 6	5486.3	0.5	5486.3	0.5	5130	0.5	5130	0.4				5308.15	0.5	1.41421
1373729_at	ATP synthase mitochondrial F1 complex assembly factor 1	918.9	0.5	918.9	0.5	861.9	0.4	861.9	0.5				890.4	0.5	1.41421
1373627_at	Inositol polyphosphate-5-phosphatase K	818.8	0.5	818.8	0.5	712.8	0.2	712.8	0.4				765.8	0.5	1.41421
1373586_at	---	633.9	0.5	633.9	0.5	706.9	0.6	706.9	0.6				670.4	0.5	1.41421
1370141_at	---	792.5	0.5	792.5	0.5	931.9	0.7	931.9	0.7				862.2	0.5	1.41421
1372088_at	PTPRF interacting protein, binding protein 1 (liprin beta 1)	1206.4	0.5	1206.4	0.5	1393.4	0.8	1393.4	0.7				1299.9	0.5	1.41421
1370407_at	prenylcysteine oxidase 1	4550.8	0.5	4550.8	0.5	3738.8	0.4	3738.8	0.3				4144.8	0.5	1.41421
1372247_at	dolichyl-diphosphooligosaccharide-protein glycosyltransferase	3512.9	0.5	3512.9	0.5	3866.7	0.5	3866.7	0.5				3689.8	0.5	1.41421
1375186_at	DPH3, KTI11 homolog (S. cerevisiae)	2073.7	0.5	2073.7	0.5	2167.8	0.6	2167.8	0.6				2120.75	0.5	1.41421
1372893_at	Yip1 domain family, member 1	1062	0.5	1062	0.5	996.9	0.3	996.9	0.3				1029.45	0.5	1.41421
1374100_at	---	494.5	0.5	494.5	0.5	517.9	0.6	517.9	0.5				506.2	0.5	1.41421
1367536_at	APAF1 interacting protein	772.9	0.5	772.9	0.5	785.3	0.6	785.3	0.5				779.1	0.5	1.41421
1372465_at	nucleolar protein family 6 (RNA-associated)	535.3	0.5	535.3	0.5	524.7	0.4	524.7	0.4				530	0.5	1.41421
1376483_at	LSM5 homolog, U6 small nuclear RNA associated (S. cerevisiae)	2224.1	0.5	2224.1	0.5	2031.5	0.4	2031.5	0.4				2127.8	0.5	1.41421
1376189_at	zinc finger, MYM-type 1	1020.6	0.5	1020.6	0.5	994.9	0.5	994.9	0.4				1007.75	0.5	1.41421
1368141_at	CCHC-type zinc finger, nucleic acid binding protein	11120.6	0.5	11120.6	0.5	9983.3	0.3	9983.3	0.4				10552	0.5	1.41421
1393887_at	choline phosphotransferase 1	645.5	0.5	645.5	0.5	647	0.5	647	0.5				646.25	0.5	1.41421
1386580_at	WD repeat domain 8	450.7	0.5	450.7	0.5	392.6	0.5	392.6	0.6				421.65	0.5	1.41421
1391205_at	HEAT repeat containing 2	1638	0.5	1638	0.5	1494	0.5	1494	0.5				1566	0.5	1.41421
1383712_at	---	898.9	0.5	898.9	0.5	957.3	0.6	957.3	0.8				928.1	0.5	1.41421
1391460_at	---	1702.7	0.5	1702.7	0.5	1449.1	0.3	1449.1	0.3				1575.9	0.5	1.41421
1390395_at	---	467.2	0.5	467.2	0.5	475.8	0.6	475.8	0.7				471.5	0.5	1.41421
1390218_at	MYST/Esa1-associated factor 6	1725.6	0.5	1725.6	0.5	1534.2	0.4	1534.2	0.4				1629.9	0.5	1.41421
1386875_a_at	clathrin, light chain (Lca)	5623	0.5	5623	0.5	5465.6	0.4	5465.6	0.5				5544.3	0.5	1.41421
1391921_at	RNA guanylyltransferase and 5'-phosphatase	650	0.5	650	0.5	541.8	0.5	541.8	0.5				595.9	0.5	1.41421
1397519_at	adiponectin receptor 2	1538.2	0.5	1538.2	0.5	1721.8	0.5	1721.8	0.6				1630	0.5	1.41421
1392490_at	---	2273.1	0.5	2273.1	0.5	2191.6	0.3	2191.6	0.4				2232.35	0.5	1.41421
1393213_at	cyclin L2	350.6	0.5	350.6	0.5	428.3	0.7	428.3	0.6				389.45	0.5	1.41421
1392733_at	---	315.4	0.5	315.4	0.5	342.1	0.5	342.1	0.5				328.75	0.5	1.41421
1373171_at	coiled-coil domain containing 21	1147.4	0.6	1147.4	0.4	1280.8	0.9	1280.8	0.7				1214.1	0.5	1.41421
1387629_at	B-box and SPRY domain containing	478.4	0.6	478.4	0.4	608.1	0.9	608.1	0.6				543.25	0.5	1.41421
1392461_at	PRP4 pre-mRNA processing factor 4 homolog (yeast)	1383	0.6	1383	0.4	1433.3	0.6	1433.3	0.4				1408.15	0.5	1.41421
1378765_at	mitochondrial ubiquitin ligase activator of NFKB 1	252.9	0.6	252.9	0.4	238.7	0.8	238.7	0.6				245.8	0.5	1.41421
1372674_at	RING1 and YY1 binding protein	4629	0.6	4629	0.4	5696.2	0.9	5696.2	0.7				5162.6	0.5	1.41421
1372815_at	mago-nashi homolog, proliferation-associated (Drosophila)	4583.9	0.6	4583.9	0.4	5005.6	0.7	5005.6	0.6				4794.75	0.5	1.41421
1372220_at	---	3824.9	0.6	3824.9	0.4	3918.2	0.7	3918.2	0.5				3871.55	0.5	1.41421
1372904_at	MOB1, Mps One Binder kinase activator-like 2A (yeast)	359.6	0.6	359.6	0.4	359.4	0.7	359.4	0.5				359.5	0.5	1.41421
1376687_at	ubiquitin specific peptidase 1	3380.4	0.6	3380.4	0.4	3721.5	0.6	3721.5	0.5				3550.95	0.5	1.41421
1374746_at	---	3474.1	0.6	3474.1	0.4	3451.1	0.7	3451.1	0.5				3462.6	0.5	1.41421
1387206_at	UDP-Gal:betaGlcNAc beta 1,4-galactosyltransferase, polypeptide 6	1594.9	0.6	1594.9	0.4	1614.7	0.6	1614.7	0.4				1604.8	0.5	1.41421
1388328_at	eukaryotic translation initiation factor 3, subunit I	4684.5	0.6	4684.5	0.4	4508.2	0.5	4508.2	0.5				4596.35	0.5	1.41421
1371928_at	cell division cycle associated 8	1211.3	0.6	1211.3	0.4	1350.6	0.8	1350.6	0.5				1280.95	0.5	1.41421
1389384_at	NADH dehydrogenase (ubiquinone) 1 alpha subcomplex, assembly factor 4	2625.4	0.6	2625.4	0.4	2862.5	0.7	2862.5	0.5				2743.95	0.5	1.41421
1389400_at	similar to Msx2-interacting protein (SPEN homolog) (SMART/HDAC1-associated repressor protein)	260	0.6	260	0.4	379.2	1.1	379.2	0.7				319.6	0.5	1.41421
1374086_at	Rho GTPase activating protein 21	791.9	0.6	791.9	0.4	775.2	0.6	775.2	0.4				783.55	0.5	1.41421
1381985_at	---	400.6	0.6	400.6	0.4	470.1	0.7	470.1	0.6				435.35	0.5	1.41421
1383743_at	leucine rich repeat containing 16A	567.4	0.6	567.4	0.4	771.2	1.2	771.2	1				669.3	0.5	1.41421
1371094_at	LIM homeobox 2	727.6	0.6	727.6	0.4	953.3	1	953.3	0.8				840.45	0.5	1.41421
1369995_at	Fas (TNFRSF6) associated factor 1	1483.1	0.6	1483.1	0.4	1491.5	0.6	1491.5	0.5				1487.3	0.5	1.41421
1367485_at	transcription elongation factor A (SII) 1	5545.9	0.6	5545.9	0.4	5532.8	0.5	5532.8	0.4				5539.35	0.5	1.41421
1368387_at	3-hydroxybutyrate dehydrogenase, type 1	460.8	0.7	460.8	0.3	534.2	1	534.2	0.6				497.5	0.5	1.41421
1389153_at	Serpine1 mRNA binding protein 1	1534.2	0.7	1534.2	0.3	1436.2	0.6	1436.2	0.3				1485.2	0.5	1.41421
1372616_at	---	309.3	0.7	309.3	0.3	420.7	1.3	420.7	0.9				365	0.5	1.41421
1371376_at	H1 histone family, member X	1568.6	0.7	1568.6	0.3	1710.5	0.8	1710.5	0.4				1639.55	0.5	1.41421
1370307_at	agrin	304.3	0.7	304.3	0.3	493.7	1.1	493.7	0.9				399	0.5	1.41421
1370912_at	heat shock 70kD protein 1A	1061.5	0.7	1061.5	0.3	1597.4	1.4	1597.4	0.9				1329.45	0.5	1.41421
1380277_at	RAD51 associated protein 1	625.9	0.7	625.9	0.3	588.6	0.7	588.6	0.3				607.25	0.5	1.41421
1373017_at	succinate-CoA ligase, GDP-forming, beta subunit	1964.8	0.3	1964.8	0.6	1968.6	0.3	1968.6	0.6				1966.7	0.45	1.36604
1390542_at	Rad51 homolog c (S. cerevisiae)	441	0.6	441	0.3	515.1	0.7	515.1	0.4				478.05	0.45	1.36604
1378191_at	nuclear cap binding protein subunit 1, 80kDa	817.4	0.6	817.4	0.3	813.3	0.6	813.3	0.3				815.35	0.45	1.36604
1388453_at	myeloid-associated differentiation marker	1225.7	0.6	1225.7	0.3	1530.4	0.9	1530.4	0.6				1378.05	0.45	1.36604
1373610_at	SEC24 family, member D (S. cerevisiae)	2346	0.6	2346	0.3	2581.7	0.7	2581.7	0.4				2463.85	0.45	1.36604
1371425_at	serine/arginine repetitive matrix 1	1847.8	0.6	1847.8	0.3	1990.6	0.7	1990.6	0.4				1919.2	0.45	1.36604
1367732_at	guanine nucleotide binding protein (G protein), beta polypeptide 1	2858.7	0.6	2858.7	0.3	3369.5	0.8	3369.5	0.5				3114.1	0.45	1.36604
1386287_at	SLAIN motif family, member 2	275.9	0.7	275.9	0.2	310.3	0.8	310.3	0.5				293.1	0.45	1.36604
1370159_at	SWI/SNF related, matrix associated, actin dependent regulator of chromatin, subfamily d, member 2	413.6	0.4	413.6	0.5	450.4	0.4	450.4	0.5				432	0.45	1.36604
1391670_at	---	548.8	0.4	548.8	0.5	499.9	0.3	499.9	0.5				524.35	0.45	1.36604
1372703_at	similar to ubiquitin-conjugating enzyme E2R 2	1347.8	0.4	1347.8	0.5	1211.2	0.3	1211.2	0.3				1279.5	0.45	1.36604
1373270_at	WD repeat domain, phosphoinositide interacting 1	1276.1	0.4	1276.1	0.5	1554.8	0.6	1554.8	0.6				1415.45	0.45	1.36604
1373568_at	---	1295.9	0.4	1295.9	0.5	1215.2	0.3	1215.2	0.4				1255.55	0.45	1.36604
1373452_at	RNA terminal phosphate cyclase-like 1	1895.3	0.4	1895.3	0.5	1799.7	0.3	1799.7	0.4				1847.5	0.45	1.36604
1372914_at	lymphotoxin beta receptor (TNFR superfamily, member 3)	422.6	0.4	422.6	0.5	521.2	0.7	521.2	0.7				471.9	0.45	1.36604
1370249_at	translocator protein	1117.4	0.4	1117.4	0.5	1384.7	0.8	1384.7	0.9				1251.05	0.45	1.36604
1395693_at	endoplasmic reticulum protein 44	1186.2	0.4	1186.2	0.5	1319.5	0.5	1319.5	0.6				1252.85	0.45	1.36604
1372275_at	---	281.8	0.4	281.8	0.5	283.2	0.5	283.2	0.5				282.5	0.45	1.36604
1371598_at	---	2845	0.4	2845	0.5	3427.9	0.6	3427.9	0.7				3136.45	0.45	1.36604
1371723_at	Ras-related GTP binding C	2269.7	0.4	2269.7	0.5	2506.2	0.4	2506.2	0.6				2387.95	0.45	1.36604
1382429_at	---	246.8	0.4	246.8	0.5	285.7	0.8	285.7	0.6				266.25	0.45	1.36604
1371883_at	monocyte to macrophage differentiation-associated	6130.2	0.4	6130.2	0.5	5832.9	0.5	5832.9	0.5				5981.55	0.45	1.36604
1392953_at	protein tyrosine phosphatase-like (proline instead of catalytic arginine), member a	177.2	0.4	177.2	0.5	251.5	0.8	251.5	1.1				214.35	0.45	1.36604
1371989_at	high mobility group nucleosomal binding domain 3	7721.6	0.4	7721.6	0.5	7326	0.4	7326	0.5				7523.8	0.45	1.36604
1382832_at	regulator of chromosome condensation 2	674.2	0.4	674.2	0.5	756.4	0.6	756.4	0.6				715.3	0.45	1.36604
1382223_at	zinc finger, MYM-type 4	932.6	0.4	932.6	0.5	904.9	0.5	904.9	0.5				918.75	0.45	1.36604
1383423_at	---	531.7	0.4	531.7	0.5	535	0.5	535	0.5				533.35	0.45	1.36604
1383954_at	---	186.5	0.4	186.5	0.5	225.7	0.5	225.7	0.6				206.1	0.45	1.36604
1387599_a_at	NAD(P)H dehydrogenase, quinone 1	1424	0.4	1424	0.5	1567.8	0.5	1567.8	0.6				1495.9	0.45	1.36604
1374817_at	---	1184.9	0.4	1184.9	0.5	1129.8	0.7	1129.8	0.7				1157.35	0.45	1.36604
1374990_at	---	2565.5	0.4	2565.5	0.5	2496.1	0.3	2496.1	0.4				2530.8	0.45	1.36604
1373241_at	Mitochondrial ribosomal protein L49	2564.9	0.4	2564.9	0.5	2615.5	0.5	2615.5	0.5				2590.2	0.45	1.36604
1392924_at	---	405.6	0.4	405.6	0.5	384.8	0.4	384.8	0.6				395.2	0.45	1.36604
1398641_at	pleckstrin homology domain-containing, family A (phosphoinositide binding specific) member 3	673.5	0.4	673.5	0.5	641	0.4	641	0.6				657.25	0.45	1.36604
1386078_at	solute carrier family 35 (CMP-sialic acid transporter), member A1	982.6	0.4	982.6	0.5	944.6	0.5	944.6	0.6				963.6	0.45	1.36604
1376827_at	echinoderm microtubule associated protein like 4	838.9	0.5	838.9	0.4	872.7	0.6	872.7	0.4				855.8	0.45	1.36604
1382707_at	ribosomal protein S6 kinase polypeptide 3	880	0.5	880	0.4	1037.1	0.6	1037.1	0.6				958.55	0.45	1.36604
1370088_at	sperm autoantigenic protein 17	754.3	0.5	754.3	0.4	839.7	0.4	839.7	0.3				797	0.45	1.36604
1370282_at	cysteine and glycine-rich protein 2	699.2	0.5	699.2	0.4	1085	1.1	1085	1.3				892.1	0.45	1.36604
1370844_at	heterogeneous nuclear ribonucleoprotein F	4371.4	0.5	4371.4	0.4	4837	0.6	4837	0.6				4604.2	0.45	1.36604
1367889_at	calcium/calmodulin-dependent protein kinase I	978	0.5	978	0.4	1038.2	0.4	1038.2	0.5				1008.1	0.45	1.36604
1372816_at	---	846.8	0.5	846.8	0.4	788	0.6	788	0.5				817.4	0.45	1.36604
1368669_at	uncoupling protein 2 (mitochondrial, proton carrier)	1039.1	0.5	1039.1	0.4	917.8	0.5	917.8	0.3				978.45	0.45	1.36604
1371993_at	copine III	1133.6	0.5	1133.6	0.4	1295.3	0.6	1295.3	0.4				1214.45	0.45	1.36604
1379450_at	CTTNBP2 N-terminal like	924.2	0.5	924.2	0.4	842.3	0.3	842.3	0.4				883.25	0.45	1.36604
1381826_at	---	452.5	0.5	452.5	0.4	416.9	0.5	416.9	0.5				434.7	0.45	1.36604
1382615_at	Sec61 alpha 1 subunit (S. cerevisiae)	1073	0.5	1073	0.4	1044.1	0.5	1044.1	0.4				1058.55	0.45	1.36604
1368480_at	solute carrier family 44, member 1	252.4	0.5	252.4	0.4	330.9	0.6	330.9	0.7				291.65	0.45	1.36604
1371654_at	similar to RIKEN cDNA 2510039O18	996.2	0.5	996.2	0.4	978.6	0.6	978.6	0.4				987.4	0.45	1.36604
1376494_at	polymerase (DNA directed), epsilon 3 (p17 subunit)	662	0.5	662	0.4	618.7	0.5	618.7	0.3				640.35	0.45	1.36604
1382431_at	---	656.7	0.5	656.7	0.4	907.6	1	907.6	0.9				782.15	0.45	1.36604
1374234_at	zinc finger and BTB domain containing 48	380.7	0.5	380.7	0.4	378.5	0.4	378.5	0.3				379.6	0.45	1.36604
1382259_a_at	RBSC-skeletrophin	460.3	0.5	460.3	0.4	390.9	0.5	390.9	0.5				425.6	0.45	1.36604
1375960_at	germ cell-less homolog 1 (Drosophila)	2409.8	0.5	2409.8	0.4	2421.2	0.7	2421.2	0.5				2415.5	0.45	1.36604
1371890_at	arginine-glutamic acid dipeptide (RE) repeats	1675	0.5	1675	0.4	1759.7	0.7	1759.7	0.5				1717.35	0.45	1.36604
1367987_at	arginyl aminopeptidase (aminopeptidase B)	2857.7	0.5	2857.7	0.4	2686.9	0.4	2686.9	0.3				2772.3	0.45	1.36604
1387171_at	glutamate receptor, ionotropic, AMPA 2	567.8	0.5	567.8	0.4	591.5	0.6	591.5	0.4				579.65	0.45	1.36604
1393946_at	FUS interacting protein (serine-arginine rich) 1	414.7	0.5	414.7	0.4	316.2	0.4	316.2	0.5				365.45	0.45	1.36604
1387068_at	activity-regulated cytoskeleton-associated protein	176.2	0.5	176.2	0.4	211.3	0.8	211.3	0.6				193.75	0.45	1.36604
1389354_at	GIPC PDZ domain containing family, member 2 /// GIPC PDZ domain containing family, member 2	965.1	0.5	965.1	0.4	904.6	0.6	904.6	0.4				934.85	0.45	1.36604
1389277_at	similar to KIAA0368	3120	0.5	3120	0.4	2921.8	0.3	2921.8	0.2				3020.9	0.45	1.36604
1391282_at	similar to dJ55C23.6 gene product	960.6	0.5	960.6	0.4	992.4	0.4	992.4	0.4				976.5	0.45	1.36604
1390171_at	family with sequence similarity 76, member A	1529.1	0.5	1529.1	0.4	1597.9	0.7	1597.9	0.5				1563.5	0.45	1.36604
1395697_at	enhancer of zeste homolog 2 (Drosophila)	416.5	0.5	416.5	0.4	423.7	0.7	423.7	0.6				420.1	0.45	1.36604
1386958_at	thioredoxin reductase 1	1353.5	0.5	1353.5	0.4	1232.3	0.4	1232.3	0.5				1292.9	0.45	1.36604
1383241_at	complement component 1, r subcomponent	628.6	0.5	628.6	0.4	1418.4	1.6	1418.4	1.5				1023.5	0.45	1.36604
1385171_s_at	smoothelin-like 2	828	0.5	828	0.4	845.5	0.5	845.5	0.4				836.75	0.45	1.36604
1387570_at	mannosidase, endo-alpha	182.7	0.5	182.7	0.4	224.9	0.8	224.9	1				203.8	0.45	1.36604
1392543_at	retinoblastoma binding protein 4 /// similar to retinoblastoma binding protein 4	5360.4	0.5	5360.4	0.4	4908.3	0.4	4908.3	0.3				5134.35	0.45	1.36604
1385428_at	exportin 4	498.2	0.5	498.2	0.4	492	0.4	492	0.4				495.1	0.45	1.36604
1399092_at	transmembrane protein 39b /// transmembrane protein 39b	309.6	0.5	309.6	0.4	355.8	0.5	355.8	0.5				332.7	0.45	1.36604
1388881_at	phosphoglycolate phosphatase	945.5	0.5	945.5	0.4	896.2	0.5	896.2	0.4				920.85	0.45	1.36604
1399152_at	epidermal growth factor receptor pathway substrate 15	733.6	0.5	733.6	0.4	755.1	0.6	755.1	0.5				744.35	0.45	1.36604
1381905_at	---	274	0.3	274	0.5	267.9	0.4	267.9	0.7				270.95	0.4	1.31951
1373595_at	transmembrane protein 43	2361.4	0.3	2361.4	0.5	2542.5	0.6	2542.5	0.8				2451.95	0.4	1.31951
1374662_at	solute carrier family 35 (CMP-sialic acid transporter), member A1	2467.4	0.3	2467.4	0.5	2499.8	0.4	2499.8	0.5				2483.6	0.4	1.31951
1398429_at	pyruvate dehydrogenase complex, component X	975.7	0.3	975.7	0.5	994.1	0.3	994.1	0.5				984.9	0.4	1.31951
1393990_at	zinc finger protein 503	2693.2	0.3	2693.2	0.5	3544.1	0.6	3544.1	0.9				3118.65	0.4	1.31951
1381847_at	Similar to BC021442 protein	516.7	0.4	516.7	0.4	506.3	0.6	506.3	0.5				511.5	0.4	1.31951
1372091_at	MID1 interacting protein 1 (gastrulation specific G12 homolog (zebrafish))	1492.4	0.4	1492.4	0.4	1451	0.4	1451	0.3				1471.7	0.4	1.31951
1390068_at	nuclear factor, erythroid derived 2,-like 1	356.1	0.4	356.1	0.4	398	0.5	398	0.5				377.05	0.4	1.31951
1373437_at	protein phosphatase 1, regulatory (inhibitor) subunit 8	1801.7	0.4	1801.7	0.4	2091.5	0.7	2091.5	0.6				1946.6	0.4	1.31951
1390848_at	RNA binding motif protein 19	588.2	0.4	588.2	0.4	478	0.4	478	0.5				533.1	0.4	1.31951
1384335_at	B-cell CLL/lymphoma 9-like	560.6	0.4	560.6	0.4	535.3	0.4	535.3	0.4				547.95	0.4	1.31951
1373242_at	TATA box binding protein-like 1	2215.8	0.4	2215.8	0.4	2177.8	0.4	2177.8	0.4				2196.8	0.4	1.31951
1368146_at	dual specificity phosphatase 1	1084.2	0.4	1084.2	0.4	1700.4	1	1700.4	1				1392.3	0.4	1.31951
1394000_at	hypothetical protein LOC681433	498.1	0.4	498.1	0.4	540.1	0.4	540.1	0.5				519.1	0.4	1.31951
1391829_at	---	336.6	0.4	336.6	0.4	302.1	0.5	302.1	0.4				319.35	0.4	1.31951
1372143_at	ubiquitin-conjugating enzyme E2 variant 2	3662.1	0.4	3662.1	0.4	3606.1	0.4	3606.1	0.4				3634.1	0.4	1.31951
1372284_at	trafficking protein particle complex 3	2921.9	0.4	2921.9	0.4	2736.7	0.3	2736.7	0.4				2829.3	0.4	1.31951
1399114_at	general transcription factor IIE, polypeptide 2, beta	2555	0.4	2555	0.4	2401.4	0.3	2401.4	0.3				2478.2	0.4	1.31951
1375872_at	Fukutin	909.2	0.4	909.2	0.4	960.1	0.5	960.1	0.6				934.65	0.4	1.31951
1376031_at	---	767.1	0.4	767.1	0.4	758.8	0.5	758.8	0.4				762.95	0.4	1.31951
1367991_at	glucosidase 1	774.4	0.4	774.4	0.4	778.6	0.4	778.6	0.4				776.5	0.4	1.31951
1377925_at	---	1264	0.4	1264	0.4	1199.2	0.4	1199.2	0.4				1231.6	0.4	1.31951
1377899_at	similar to RIKEN cDNA 2810025M15	879.2	0.4	879.2	0.4	869.8	0.3	869.8	0.5				874.5	0.4	1.31951
1398916_at	aurora kinase A interacting protein 1	1505.6	0.4	1505.6	0.4	1499.7	0.4	1499.7	0.4				1502.65	0.4	1.31951
1376736_at	TMF1-regulated nuclear protein 1	955	0.4	955	0.4	1060.9	0.5	1060.9	0.5				1007.95	0.4	1.31951
1377735_at	pleckstrin homology domain-containing, family A (phosphoinositide binding specific) member 3	2142.2	0.4	2142.2	0.4	2335.2	0.4	2335.2	0.5				2238.7	0.4	1.31951
1384864_at	desert hedgehog homolog (Drosophila)	436.4	0.4	436.4	0.4	455.9	0.8	455.9	0.8				446.15	0.4	1.31951
1374350_at	---	3727.7	0.4	3727.7	0.4	3656.2	0.4	3656.2	0.4				3691.95	0.4	1.31951
1389466_at	Coiled-coil domain containing 6	1171.9	0.4	1171.9	0.4	1204.5	0.4	1204.5	0.5				1188.2	0.4	1.31951
1370975_at	lysine (K)-specific demethylase 3A	1289.5	0.5	1289.5	0.3	1447.6	0.7	1447.6	0.5				1368.55	0.4	1.31951
1373965_at	coiled-coil domain containing 124	1008.8	0.5	1008.8	0.3	1113.4	0.5	1113.4	0.4				1061.1	0.4	1.31951
1367667_at	farnesyl diphosphate synthase (farnesyl pyrophosphate synthetase, dimethylallyltranstransferase, geranyltranstransferase)	5450.6	0.5	5450.6	0.3	5367.9	0.6	5367.9	0.4				5409.25	0.4	1.31951
1387259_at	cadherin 2	548.5	0.5	548.5	0.3	576.2	0.7	576.2	0.4				562.35	0.4	1.31951
1390502_at	similar to RIKEN cDNA 1700025G04 gene	1219.7	0.5	1219.7	0.3	1054.5	0.4	1054.5	0.2				1137.1	0.4	1.31951
1395704_at	---	634.2	0.5	634.2	0.3	809.6	0.9	809.6	0.7				721.9	0.4	1.31951
1385869_at	---	1235.2	0.5	1235.2	0.3	1314	0.5	1314	0.4				1274.6	0.4	1.31951
1394038_at	intraflagellar transport 81 homolog (Chlamydomonas)	630.4	0.5	630.4	0.3	582.9	0.4	582.9	0.2				606.65	0.4	1.31951
1389023_at	Similar to Oligosaccharyl transferase 3 CG7748-PA	2305.9	0.5	2305.9	0.3	2279.7	0.5	2279.7	0.3				2292.8	0.4	1.31951
1372642_at	---	3051.3	0.2	3051.3	0.5	3300.1	0.3	3300.1	0.6				3175.7	0.35	1.27456
1382396_at	ubiquitin family domain containing 1	716	0.3	716	0.4	739.7	0.3	739.7	0.2				727.85	0.35	1.27456
1367687_a_at	peptidylglycine alpha-amidating monooxygenase	3632.3	0.3	3632.3	0.4	4049.7	0.4	4049.7	0.5				3841	0.35	1.27456
1382556_a_at	similar to DIP13 alpha	776.6	0.3	776.6	0.4	766.2	0.4	766.2	0.6				771.4	0.35	1.27456
1372500_at	tropomodulin 3	2696.5	0.3	2696.5	0.4	2652.5	0.4	2652.5	0.5				2674.5	0.35	1.27456
1388367_at	polymerase (DNA-directed), epsilon 4 (p12 subunit)	2700.3	0.3	2700.3	0.4	3010.3	0.4	3010.3	0.5				2855.3	0.35	1.27456
1375662_at	hypothetical protein LOC100360120	2388.1	0.3	2388.1	0.4	2598	0.5	2598	0.5				2493.05	0.35	1.27456
1372467_at	heparan sulfate 6-O-sulfotransferase 1	406.2	0.3	406.2	0.4	345.8	0.5	345.8	0.7				376	0.35	1.27456
1370180_at	nudix (nucleoside diphosphate linked moiety X)-type motif 4	5215	0.3	5215	0.4	5452.1	0.4	5452.1	0.4				5333.55	0.35	1.27456
1390805_at	hypothetical protein LOC689755	409.5	0.3	409.5	0.4	531.1	0.5	531.1	0.7				470.3	0.35	1.27456
1389640_at	SH3 domain binding glutamic acid-rich protein like 2	1376.6	0.3	1376.6	0.4	1500.4	0.4	1500.4	0.5				1438.5	0.35	1.27456
1372262_at	hypothetical protein LOC100360120	4744.2	0.3	4744.2	0.4	4886.3	0.3	4886.3	0.5				4815.25	0.35	1.27456
1370172_at	superoxide dismutase 2, mitochondrial	3865.5	0.3	3865.5	0.4	3981.6	0.4	3981.6	0.5				3923.55	0.35	1.27456
1394363_at	RIO kinase 3 (yeast)	749.5	0.3	749.5	0.4	652.3	0.4	652.3	0.4				700.9	0.35	1.27456
1397351_s_at	dishevelled, dsh homolog 1 (Drosophila)	437.1	0.3	437.1	0.4	449.3	0.4	449.3	0.4				443.2	0.35	1.27456
1391440_at	testis expressed gene 10	791.9	0.4	791.9	0.3	783.9	0.4	783.9	0.3				787.9	0.35	1.27456
1371495_at	mannose-6-phosphate receptor, cation dependent	4800.9	0.4	4800.9	0.3	4618.4	0.3	4618.4	0.3				4709.65	0.35	1.27456
1393600_at	---	631	0.4	631	0.3	635.5	0.5	635.5	0.6				633.25	0.35	1.27456
1383632_at	---	1013.1	0.4	1013.1	0.3	1369.9	0.8	1369.9	0.8				1191.5	0.35	1.27456
1371637_at	heterochromatin protein 1, binding protein 3	2502.3	0.4	2502.3	0.3	1950.8	0.3	1950.8	0.3				2226.55	0.35	1.27456
1371772_at	alkB, alkylation repair homolog 3 (E. coli)	1702.3	0.4	1702.3	0.3	2026	0.6	2026	0.5				1864.15	0.35	1.27456
1371781_at	signal transducer and activator of transcription 3	910.4	0.4	910.4	0.3	898	0.4	898	0.4				904.2	0.35	1.27456
1371867_at	---	1511.1	0.4	1511.1	0.3	1547.1	0.4	1547.1	0.3				1529.1	0.35	1.27456
1393096_at	---	361.3	0.4	361.3	0.3	485.6	0.7	485.6	0.7				423.45	0.35	1.27456
1389101_at	cyclin C	883.6	0.4	883.6	0.3	874.7	0.5	874.7	0.5				879.15	0.35	1.27456
1374731_at	---	1848.1	0.4	1848.1	0.3	1788.5	0.4	1788.5	0.3				1818.3	0.35	1.27456
1398806_at	phosphatidylinositol transfer protein, alpha	2961.9	0.4	2961.9	0.3	2689.6	0.3	2689.6	0.3				2825.75	0.35	1.27456
1376729_at	similar to DIP13 alpha	458.8	0.4	458.8	0.3	432.5	0.3	432.5	0.4				445.65	0.35	1.27456
1368109_at	ST3 beta-galactoside alpha-2,3-sialyltransferase 5	529	0.4	529	0.3	701.7	0.7	701.7	0.6				615.35	0.35	1.27456
1377616_at	family with sequence similarity 92, member A1	1718.3	0.5	1718.3	0.2	1857.3	0.6	1857.3	0.4				1787.8	0.35	1.27456
1374499_at	hypothetical protein LOC682999	1711.3	0.5	1711.3	0.2	1995.9	0.6	1995.9	0.5				1853.6	0.35	1.27456
1383768_at	ELAV (embryonic lethal, abnormal vision, Drosophila)-like 2 (Hu antigen B)	846.6	0.5	846.6	0.2	1089.4	1	1089.4	0.7				968	0.35	1.27456
1367705_at	glutaredoxin 1	751.3	0.3	751.3	0.3	864.4	0.5	864.4	0.5				807.85	0.3	1.23114
1375530_at	glucosamine-phosphate N-acetyltransferase 1	1484.3	0.3	1484.3	0.3	1468.9	0.4	1468.9	0.3				1476.6	0.3	1.23114
1376703_at	nucleoporin 37	1191	0.3	1191	0.3	1455.4	0.5	1455.4	0.5				1323.2	0.3	1.23114
1375947_at	---	1356.5	0.3	1356.5	0.3	1524.6	0.3	1524.6	0.3				1440.55	0.3	1.23114
1390373_at	SMAD family member 5	1369.6	0.3	1369.6	0.3	1402.8	0.4	1402.8	0.4				1386.2	0.3	1.23114
1386882_at	dynein light chain Tctex-type 1	2114.7	0.3	2114.7	0.3	2225.6	0.5	2225.6	0.4				2170.15	0.3	1.23114
1398791_at	thioredoxin reductase 1	2246.6	0.3	2246.6	0.3	2220.3	0.4	2220.3	0.4				2233.45	0.3	1.23114
1370252_at	arginine vasopressin-induced 1 /// similar to arginine vasopressin-induced 1	1818.9	0.3	1818.9	0.3	1923.1	0.4	1923.1	0.5				1871	0.3	1.23114
1371184_x_at	tropomyosin 3, gamma	254.1	0.3	254.1	0.3	304.5	0.7	304.5	0.3				279.3	0.3	1.23114
1378165_at	twist homolog 1 (Drosophila)	1033.1	0.2	1033.1	0.4	1171.7	0.5	1171.7	0.5				1102.4	0.3	1.23114
1367853_at	solute carrier family 12 (sodium/potassium/chloride transporters), member 2	3770	0.4	3770	0.2	4085.3	0.6	4085.3	0.4				3927.65	0.3	1.23114
1388403_at	isocitrate dehydrogenase 2 (NADP+), mitochondrial	3829.4	0.4	3829.4	0.2	4318.5	0.5	4318.5	0.4				4073.95	0.3	1.23114
1373905_at	heterogeneous nuclear ribonucleoprotein R	4013.5	0.4	4013.5	0.2	3620.5	0.4	3620.5	0.3				3817	0.3	1.23114
1368133_at	multiple PDZ domain protein	903.7	0.4	903.7	0.2	1292.7	0.6	1292.7	0.4				1098.2	0.3	1.23114
1367750_at	phosphoribosyl pyrophosphate synthetase-associated protein 1	3147.3	0.2	3147.3	0.3	3277.7	0.3	3277.7	0.3				3212.5	0.25	1.18921
1381980_at	torsin A interacting protein 2	1235.4	0.2	1235.4	0.3	1392.9	0.4	1392.9	0.4				1314.15	0.25	1.18921
1395579_at	DEAH (Asp-Glu-Ala-His) box polypeptide 32	987.5	0.2	987.5	0.3	947.3	0.3	947.3	0.3				967.4	0.25	1.18921
1370236_at	palmitoyl-protein thioesterase 1	1804.1	0.2	1804.1	0.3	1897.6	0.4	1897.6	0.4				1850.85	0.25	1.18921
1383253_at	---	1541.9	0.2	1541.9	0.3	2245.5	0.8	2245.5	0.9				1893.7	0.25	1.18921
1393391_at	trimethylguanosine synthase homolog (S. cerevisiae)	1602.9	0.3	1602.9	0.2	1531.4	0.5	1531.4	0.5				1567.15	0.25	1.18921
1388492_at	TNFAIP3 interacting protein 1	1506.4	0.3	1506.4	0.2	1701.4	0.4	1701.4	0.5				1603.9	0.25	1.18921
1392522_at	nuclear undecaprenyl pyrophosphate synthase 1 homolog (S. cerevisiae)	723.3	0.3	723.3	0.2	732.4	0.3	732.4	0.4				727.85	0.25	1.18921
1374185_at	thioredoxin domain containing 11	585.1	0.3	585.1	0.2	593.9	0.3	593.9	0.3				589.5	0.25	1.18921
AFFX-BioC-3_at	---	1705.5	0.2	1705.5	0.2	934.1	-0.6	934.1	-0.6				1319.8	0.2	1.1487
AFFX-BioDn-3_at	---	6404.1	0.2	6404.1	0.2	3594.1	-0.6	3594.1	-0.6				4999.1	0.2	1.1487
1389904_at	---	10254.4	-0.2	10254.4	-0.2	9331.3	-0.4	9331.3	-0.4				9792.85	-0.2	0.870551
1387016_a_at	neuroplastin	9311.7	-0.2	9311.7	-0.2	8698	-0.4	8698	-0.4				9004.85	-0.2	0.870551
1386886_at	CD164 molecule, sialomucin	8281.8	-0.2	8281.8	-0.2	7868	-0.3	7868	-0.3				8074.9	-0.2	0.870551
1388364_at	NADH dehydrogenase (ubiquinone) Fe-S protein 3	2305.7	-0.2	2305.7	-0.2	2144.3	-0.4	2144.3	-0.4				2225	-0.2	0.870551
1378551_at	cytochrome P450, family 20, subfamily a, polypeptide 1	3429.3	-0.3	3429.3	-0.2	2991.2	-0.4	2991.2	-0.4				3210.25	-0.25	0.840896
1389575_at	similar to sid2057p	3574.2	-0.3	3574.2	-0.2	2988.9	-0.5	2988.9	-0.4				3281.55	-0.25	0.840896
1371320_at	integral membrane protein 2B	7057.3	-0.3	7057.3	-0.2	7068.2	-0.4	7068.2	-0.3				7062.75	-0.25	0.840896
1372715_at	---	2759.2	-0.3	2759.2	-0.2	2115.1	-0.6	2115.1	-0.5				2437.15	-0.25	0.840896
1383499_at	adhesion molecule with Ig like domain 1	327.5	-0.3	327.5	-0.2	318	-0.4	318	-0.3				322.75	-0.25	0.840896
1374040_at	NIMA (never in mitosis gene a)- related kinase 9	3806.5	-0.3	3806.5	-0.2	3591.3	-0.4	3591.3	-0.3				3698.9	-0.25	0.840896
1388721_at	heat shock protein B8	2984.2	-0.3	2984.2	-0.2	2757.1	-0.5	2757.1	-0.4				2870.65	-0.25	0.840896
1368552_at	GrpE-like 1, mitochondrial	2110.4	-0.3	2110.4	-0.2	2146.7	-0.2	2146.7	-0.2				2128.55	-0.25	0.840896
1388822_at	short coiled-coil protein	7609.1	-0.3	7609.1	-0.2	7152.9	-0.5	7152.9	-0.4				7381	-0.25	0.840896
1374392_at	---	6128.3	-0.2	6128.3	-0.3	5731.1	-0.3	5731.1	-0.3				5929.7	-0.25	0.840896
1387340_at	reticulon 3	7431.5	-0.2	7431.5	-0.3	7078.2	-0.3	7078.2	-0.3				7254.85	-0.25	0.840896
1373021_at	---	3297	-0.2	3297	-0.3	2749.5	-0.4	2749.5	-0.5				3023.25	-0.25	0.840896
1374323_at	BRCA2 and CDKN1A interacting protein	2626.7	-0.2	2626.7	-0.3	2989.6	-0.3	2989.6	-0.3				2808.15	-0.25	0.840896
1388554_at	basic leucine zipper and W2 domains 1	3925.4	-0.2	3925.4	-0.3	4087.5	-0.2	4087.5	-0.3				4006.45	-0.25	0.840896
1398829_at	FK506 binding protein 1a	6219.4	-0.2	6219.4	-0.3	5772.1	-0.3	5772.1	-0.3				5995.75	-0.25	0.840896
1383055_at	---	1579	-0.2	1579	-0.3	1482	-0.3	1482	-0.4				1530.5	-0.25	0.840896
1398802_at	ubiquitin-conjugating enzyme E2D 3 (UBC4/5 homolog, yeast)	3191.4	-0.2	3191.4	-0.3	2953.1	-0.4	2953.1	-0.3				3072.25	-0.25	0.840896
1378863_at	---	291.4	-0.4	291.4	-0.2	283.7	-0.4	283.7	-0.3				287.55	-0.3	0.812252
1383826_at	Rab40b, member RAS oncogene family	1584.3	-0.4	1584.3	-0.2	1494.6	-0.5	1494.6	-0.3				1539.45	-0.3	0.812252
1373859_at	---	1070.8	-0.4	1070.8	-0.2	1042.6	-0.6	1042.6	-0.6				1056.7	-0.3	0.812252
1398836_s_at	actin, beta	9416	-0.2	9416	-0.4	9509.5	-0.2	9509.5	-0.4				9462.75	-0.3	0.812252
AFFX_Rat_beta-actin_5_at	---	4407	-0.2	4407	-0.4	4381.4	-0.3	4381.4	-0.4				4394.2	-0.3	0.812252
1375338_at	RAB10, member RAS oncogene family	3577.7	-0.2	3577.7	-0.4	3781.9	-0.2	3781.9	-0.3				3679.8	-0.3	0.812252
1382653_at	---	487.6	-0.3	487.6	-0.3	545.9	-0.5	545.9	-0.5				516.75	-0.3	0.812252
1367520_at	apolipoprotein A-I binding protein	3348.6	-0.3	3348.6	-0.3	2869.2	-0.4	2869.2	-0.4				3108.9	-0.3	0.812252
1386893_at	granulin	4188.2	-0.3	4188.2	-0.3	4124.5	-0.3	4124.5	-0.4				4156.35	-0.3	0.812252
1372680_at	leukocyte receptor cluster (LRC) member 4	1291.7	-0.3	1291.7	-0.3	1236.7	-0.4	1236.7	-0.4				1264.2	-0.3	0.812252
1386861_at	H2A histone family, member Z	16377	-0.3	16377	-0.3	14881.9	-0.5	14881.9	-0.5				15629.5	-0.3	0.812252
1372717_at	---	882.8	-0.3	882.8	-0.3	634.2	-0.4	634.2	-0.4				758.5	-0.3	0.812252
1372230_at	transmembrane protein 147	6231.4	-0.3	6231.4	-0.3	5687.9	-0.5	5687.9	-0.5				5959.65	-0.3	0.812252
1391426_a_at	PEST proteolytic signal containing nuclear protein	1539.7	-0.3	1539.7	-0.3	1649.7	-0.3	1649.7	-0.3				1594.7	-0.3	0.812252
1371515_at	elongation factor 1 homolog (S. cerevisiae)	2411.5	-0.3	2411.5	-0.3	2348.5	-0.3	2348.5	-0.3				2380	-0.3	0.812252
1371467_at	similar to RIKEN cDNA 0610007P06	1697.8	-0.3	1697.8	-0.3	1672.5	-0.3	1672.5	-0.3				1685.15	-0.3	0.812252
1372506_at	proteasome (prosome, macropain) activator subunit 3	1455.3	-0.3	1455.3	-0.3	1510.1	-0.4	1510.1	-0.3				1482.7	-0.3	0.812252
1371521_at	SIN3 homolog B, transcription regulator (yeast)	2625.3	-0.3	2625.3	-0.3	2796.9	-0.3	2796.9	-0.2				2711.1	-0.3	0.812252
1389903_at	pituitary tumor-transforming 1 interacting protein	3059.5	-0.3	3059.5	-0.3	2954.8	-0.4	2954.8	-0.3				3007.15	-0.3	0.812252
1371407_at	NCK-associated protein 1	10550.4	-0.3	10550.4	-0.3	9867.7	-0.3	9867.7	-0.3				10209	-0.3	0.812252
1386965_at	lipoprotein lipase	10349.2	-0.3	10349.2	-0.3	8586.7	-0.5	8586.7	-0.6				9467.95	-0.3	0.812252
1388861_at	CLPTM1-like	4923.5	-0.3	4923.5	-0.3	4414.8	-0.4	4414.8	-0.4				4669.15	-0.3	0.812252
1373315_at	aryl hydrocarbon receptor nuclear translocator 2	1949.4	-0.3	1949.4	-0.3	1485.3	-0.7	1485.3	-0.7				1717.35	-0.3	0.812252
1383103_at	family with sequence similarity 172, member A	2035.7	-0.3	2035.7	-0.3	1914.6	-0.3	1914.6	-0.3				1975.15	-0.3	0.812252
1387521_at	programmed cell death 4	1149.4	-0.3	1149.4	-0.3	987.3	-0.6	987.3	-0.5				1068.35	-0.3	0.812252
1388925_at	sirtuin (silent mating type information regulation 2 homolog) 5 (S. cerevisiae)	2554.5	-0.3	2554.5	-0.3	2166.4	-0.6	2166.4	-0.5				2360.45	-0.3	0.812252
1379335_at	poly(A) binding protein interacting protein 1	1999.7	-0.3	1999.7	-0.3	1932.5	-0.3	1932.5	-0.3				1966.1	-0.3	0.812252
1373269_at	---	1917.5	-0.3	1917.5	-0.3	1780	-0.5	1780	-0.4				1848.75	-0.3	0.812252
1373213_at	synaptosomal-associated protein 29	1056.2	-0.3	1056.2	-0.3	1074.2	-0.4	1074.2	-0.3				1065.2	-0.3	0.812252
1370284_at	ATP synthase, H+ transporting, mitochondrial F1 complex, epsilon subunit	6715.5	-0.3	6715.5	-0.3	5721.9	-0.4	5721.9	-0.4				6218.7	-0.3	0.812252
1373203_at	serine palmitoyltransferase, long chain base subunit 1	3267	-0.3	3267	-0.3	3324	-0.5	3324	-0.4				3295.5	-0.3	0.812252
1373147_at	F-box and leucine-rich repeat protein 3	1819.5	-0.3	1819.5	-0.3	1819.1	-0.3	1819.1	-0.3				1819.3	-0.3	0.812252
1388802_at	brain expressed gene 1	7708.4	-0.3	7708.4	-0.3	7827.8	-0.4	7827.8	-0.4				7768.1	-0.3	0.812252
1393320_at	UTP15, U3 small nucleolar ribonucleoprotein, homolog (S. cerevisiae)	3539.4	-0.3	3539.4	-0.3	3083.6	-0.3	3083.6	-0.4				3311.5	-0.3	0.812252
1388346_at	transmembrane protein 208	1469.1	-0.3	1469.1	-0.3	1354.8	-0.5	1354.8	-0.4				1411.95	-0.3	0.812252
1393251_at	---	1458.5	-0.3	1458.5	-0.3	1429	-0.4	1429	-0.4				1443.75	-0.3	0.812252
1373571_at	reticulon 3	5741.9	-0.3	5741.9	-0.3	4758.3	-0.7	4758.3	-0.7				5250.1	-0.3	0.812252
1387653_at	translin-associated factor X	5788.4	-0.3	5788.4	-0.3	5099.3	-0.5	5099.3	-0.5				5443.85	-0.3	0.812252
1374318_at	BRCA1/BRCA2-containing complex, subunit 3	3232.8	-0.3	3232.8	-0.3	2911.6	-0.3	2911.6	-0.3				3072.2	-0.3	0.812252
1382150_at	solute carrier family 25, member 46	4216.3	-0.3	4216.3	-0.3	4022.9	-0.4	4022.9	-0.4				4119.6	-0.3	0.812252
1372289_at	solute carrier family 25 (mitochondrial carrier, Aralar), member 12	999.3	-0.3	999.3	-0.3	765.3	-0.5	765.3	-0.5				882.3	-0.3	0.812252
1369008_a_at	olfactomedin 1	7867.5	-0.3	7867.5	-0.3	7082	-0.5	7082	-0.5				7474.75	-0.3	0.812252
1368206_at	acyl-CoA thioesterase 8	2359.6	-0.3	2359.6	-0.3	2026.7	-0.5	2026.7	-0.5				2193.15	-0.3	0.812252
1374581_at	Der1-like domain family, member 1	2828.9	-0.3	2828.9	-0.3	2678	-0.5	2678	-0.5				2753.45	-0.3	0.812252
1398972_at	COP9 constitutive photomorphogenic homolog subunit 3 (Arabidopsis)	2691.4	-0.3	2691.4	-0.3	2612.6	-0.3	2612.6	-0.4				2652	-0.3	0.812252
1388196_at	NCK-associated protein 1	4896.2	-0.3	4896.2	-0.3	5005.6	-0.3	5005.6	-0.3				4950.9	-0.3	0.812252
1367510_at	thioredoxin domain containing 15	4311.7	-0.4	4311.7	-0.3	3629.6	-0.5	3629.6	-0.5				3970.65	-0.35	0.784584
1398332_at	protein phosphatase 1F (PP2C domain containing)	676.6	-0.4	676.6	-0.3	629.8	-0.6	629.8	-0.6				653.2	-0.35	0.784584
1388388_at	male-enhanced antigen 1	2066.4	-0.4	2066.4	-0.3	1875.4	-0.5	1875.4	-0.5				1970.9	-0.35	0.784584
1373058_at	transmembrane protein 30A	4221.7	-0.4	4221.7	-0.3	3842.2	-0.5	3842.2	-0.4				4031.95	-0.35	0.784584
1391584_at	---	2590.5	-0.4	2590.5	-0.3	2347.6	-0.6	2347.6	-0.6				2469.05	-0.35	0.784584
1368004_at	mitochondrial ribosomal protein L23	2507.9	-0.4	2507.9	-0.3	2351.1	-0.5	2351.1	-0.4				2429.5	-0.35	0.784584
1388320_at	serine peptidase inhibitor, Kunitz type, 2	3798.9	-0.4	3798.9	-0.3	4171.5	-0.3	4171.5	-0.2				3985.2	-0.35	0.784584
1388642_at	etoposide induced 2.4 mRNA	3595.5	-0.4	3595.5	-0.3	3034.1	-0.6	3034.1	-0.5				3314.8	-0.35	0.784584
1375631_at	pleckstrin homology domain containing, family B (evectins) member 2	4259.1	-0.4	4259.1	-0.3	3350.8	-0.6	3350.8	-0.5				3804.95	-0.35	0.784584
1395045_at	NADH dehydrogenase (ubiquinone) 1 alpha subcomplex, 7 (B14.5a)	575	-0.4	575	-0.3	429.4	-0.8	429.4	-0.7				502.2	-0.35	0.784584
1388690_at	breast cancer metastasis-suppressor 1-like	1792.2	-0.4	1792.2	-0.3	1760.3	-0.4	1760.3	-0.4				1776.25	-0.35	0.784584
1375916_at	protein-L-isoaspartate (D-aspartate) O-methyltransferase domain containing 2	769.2	-0.4	769.2	-0.3	762.9	-0.5	762.9	-0.4				766.05	-0.35	0.784584
1388995_at	ring finger protein 14	4846.9	-0.4	4846.9	-0.3	4521.4	-0.5	4521.4	-0.4				4684.15	-0.35	0.784584
1368504_at	lysosomal-associated membrane protein 1	4811.4	-0.4	4811.4	-0.3	4562.8	-0.5	4562.8	-0.3				4687.1	-0.35	0.784584
1367722_at	dipeptidylpeptidase 7	2490.2	-0.4	2490.2	-0.3	2461.6	-0.5	2461.6	-0.4				2475.9	-0.35	0.784584
1372868_at	torsin family 3, member A	338.2	-0.4	338.2	-0.3	310.9	-0.5	310.9	-0.5				324.55	-0.35	0.784584
1398909_at	hypothetical LOC301124	4928.4	-0.4	4928.4	-0.3	4648.1	-0.5	4648.1	-0.4				4788.25	-0.35	0.784584
1371494_at	---	1829.8	-0.4	1829.8	-0.3	1438.7	-0.8	1438.7	-0.7				1634.25	-0.35	0.784584
1387078_at	inositol polyphosphate-4-phosphatase, type 1	821.7	-0.4	821.7	-0.3	767.6	-0.6	767.6	-0.5				794.65	-0.35	0.784584
1390981_at	---	838.4	-0.4	838.4	-0.3	795.7	-0.6	795.7	-0.5				817.05	-0.35	0.784584
1377806_at	Vascular endothelial zinc finger 1	1885.6	-0.4	1885.6	-0.3	1638.1	-0.6	1638.1	-0.5				1761.85	-0.35	0.784584
1369991_at	SEC11 homolog A (S. cerevisiae)	4001.9	-0.4	4001.9	-0.3	4133	-0.3	4133	-0.3				4067.45	-0.35	0.784584
1384213_at	programmed cell death 6 interacting protein	1191.6	-0.4	1191.6	-0.3	1179.4	-0.4	1179.4	-0.4				1185.5	-0.35	0.784584
1367728_at	translin	897	-0.4	897	-0.3	785.5	-0.6	785.5	-0.5				841.25	-0.35	0.784584
1393977_at	---	758.1	-0.4	758.1	-0.3	698	-0.5	698	-0.4				728.05	-0.35	0.784584
1386898_at	heat shock protein 1 (chaperonin 10)	8639.5	-0.4	8639.5	-0.3	9138.5	-0.4	9138.5	-0.4				8889	-0.35	0.784584
1372496_at	ferredoxin 1-like	1321.4	-0.4	1321.4	-0.3	1326.9	-0.4	1326.9	-0.3				1324.15	-0.35	0.784584
1394029_at	similar to 2610030H06Rik protein	1726.5	-0.4	1726.5	-0.3	1711.9	-0.5	1711.9	-0.4				1719.2	-0.35	0.784584
1398297_at	mitogen-activated protein kinase 12	759.8	-0.4	759.8	-0.3	738.6	-0.5	738.6	-0.4				749.2	-0.35	0.784584
1383175_a_at	similar to C11orf17 protein	1525.1	-0.4	1525.1	-0.3	1351.2	-0.5	1351.2	-0.4				1438.15	-0.35	0.784584
1398326_at	coiled-coil-helix-coiled-coil-helix domain containing 10	9126.3	-0.4	9126.3	-0.3	8196.3	-0.6	8196.3	-0.4				8661.3	-0.35	0.784584
1383176_at	similar to C11orf17 protein	772	-0.4	772	-0.3	758.7	-0.5	758.7	-0.4				765.35	-0.35	0.784584
1372368_at	---	6267.3	-0.4	6267.3	-0.3	5894.3	-0.5	5894.3	-0.4				6080.8	-0.35	0.784584
1398770_at	ribosomal protein L36a-like	5571.2	-0.4	5571.2	-0.3	5396.6	-0.4	5396.6	-0.3				5483.9	-0.35	0.784584
1387282_at	heat shock protein B8	1226.4	-0.4	1226.4	-0.3	1063.3	-0.5	1063.3	-0.5				1144.85	-0.35	0.784584
1376573_at	RAB34, member RAS oncogene family	2710.8	-0.4	2710.8	-0.3	2875.3	-0.4	2875.3	-0.3				2793.05	-0.35	0.784584
1372947_at	plastin 3 (T-isoform)	4868.4	-0.4	4868.4	-0.3	4982.5	-0.4	4982.5	-0.3				4925.45	-0.35	0.784584
1398300_at	ATPase, Na+/K+ transporting, beta 3 polypeptide	5781.7	-0.4	5781.7	-0.3	6180.3	-0.4	6180.3	-0.3				5981	-0.35	0.784584
1388155_at	keratin 18	4575.5	-0.4	4575.5	-0.3	3859	-0.7	3859	-0.6				4217.25	-0.35	0.784584
1389003_at	Rho-related BTB domain containing 3	2077.1	-0.4	2077.1	-0.3	1914.7	-0.7	1914.7	-0.5				1995.9	-0.35	0.784584
1371966_at	protein-L-isoaspartate (D-aspartate) O-methyltransferase 1	3758.9	-0.4	3758.9	-0.3	3167.6	-0.6	3167.6	-0.6				3463.25	-0.35	0.784584
1373733_at	BCL2-related ovarian killer	2565.3	-0.4	2565.3	-0.3	2581.3	-0.4	2581.3	-0.3				2573.3	-0.35	0.784584
1389615_at	Der1-like domain family, member 1	1416.7	-0.4	1416.7	-0.3	1452.3	-0.4	1452.3	-0.3				1434.5	-0.35	0.784584
1398409_at	---	3940.4	-0.4	3940.4	-0.3	3560	-0.5	3560	-0.3				3750.2	-0.35	0.784584
1372244_at	calcium binding protein 39	2135.1	-0.4	2135.1	-0.3	2077.1	-0.4	2077.1	-0.3				2106.1	-0.35	0.784584
1370817_at	SEC11 homolog C (S. cerevisiae)	3127.2	-0.4	3127.2	-0.3	2720.2	-0.6	2720.2	-0.4				2923.7	-0.35	0.784584
1374430_at	glyoxalase domain containing 4	3290.8	-0.4	3290.8	-0.3	3098.8	-0.5	3098.8	-0.4				3194.8	-0.35	0.784584
1367696_at	interferon induced transmembrane protein 2	8067.3	-0.4	8067.3	-0.3	8140.1	-0.4	8140.1	-0.3				8103.7	-0.35	0.784584
1374151_at	---	2360.1	-0.4	2360.1	-0.3	2160.7	-0.5	2160.7	-0.5				2260.4	-0.35	0.784584
1371912_at	NADH dehydrogenase (ubiquinone) Fe-S protein 7	2973.1	-0.4	2973.1	-0.3	2894.8	-0.4	2894.8	-0.3				2933.95	-0.35	0.784584
1368215_at	tripeptidyl peptidase I	1732.9	-0.4	1732.9	-0.3	1556	-0.5	1556	-0.4				1644.45	-0.35	0.784584
1388776_at	shisa homolog 5 (Xenopus laevis)	4821.5	-0.4	4821.5	-0.3	4461.4	-0.5	4461.4	-0.4				4641.45	-0.35	0.784584
1373892_at	---	1195.9	-0.4	1195.9	-0.3	998.1	-0.5	998.1	-0.5				1097	-0.35	0.784584
1373958_at	armadillo repeat containing, X-linked 3	1408.4	-0.4	1408.4	-0.3	1281.4	-0.5	1281.4	-0.4				1344.9	-0.35	0.784584
1371894_at	Glucosamine (N-acetyl)-6-sulfatase	2071.4	-0.4	2071.4	-0.3	2131.6	-0.3	2131.6	-0.2				2101.5	-0.35	0.784584
1372120_at	ubiquitin-like modifier activating enzyme 5	899.7	-0.4	899.7	-0.3	856.2	-0.5	856.2	-0.3				877.95	-0.35	0.784584
1388896_at	ubiquitin specific peptidase 33	4033.6	-0.4	4033.6	-0.3	3567.6	-0.5	3567.6	-0.4				3800.6	-0.35	0.784584
1367686_at	stress-associated endoplasmic reticulum protein 1	7769.6	-0.3	7769.6	-0.4	7764.5	-0.4	7764.5	-0.4				7767.05	-0.35	0.784584
1383067_a_at	deoxythymidylate kinase (thymidylate kinase)	1838.1	-0.3	1838.1	-0.4	1581.8	-0.3	1581.8	-0.3				1709.95	-0.35	0.784584
1383068_at	deoxythymidylate kinase (thymidylate kinase)	2550.6	-0.3	2550.6	-0.4	2322.9	-0.4	2322.9	-0.4				2436.75	-0.35	0.784584
1381988_at	---	615.3	-0.3	615.3	-0.4	575.4	-0.5	575.4	-0.6				595.35	-0.35	0.784584
1386867_at	brain protein 44-like	7564	-0.3	7564	-0.4	7509	-0.5	7509	-0.5				7536.5	-0.35	0.784584
1386859_at	transketolase	3178.4	-0.3	3178.4	-0.4	2910.6	-0.3	2910.6	-0.5				3044.5	-0.35	0.784584
1382689_at	transmembrane protein 41B	4785.9	-0.3	4785.9	-0.4	4350.4	-0.3	4350.4	-0.5				4568.15	-0.35	0.784584
1383339_at	similar to NNX3	1521.5	-0.3	1521.5	-0.4	1521.4	-0.3	1521.4	-0.4				1521.45	-0.35	0.784584
1374135_at	importin 4	1850.2	-0.3	1850.2	-0.4	1748.9	-0.4	1748.9	-0.4				1799.55	-0.35	0.784584
1399082_at	---	1892.5	-0.3	1892.5	-0.4	1864.3	-0.3	1864.3	-0.4				1878.4	-0.35	0.784584
1374003_at	---	647.7	-0.3	647.7	-0.4	619.9	-0.5	619.9	-0.6				633.8	-0.35	0.784584
1374773_at	---	1249.8	-0.3	1249.8	-0.4	1271.1	-0.3	1271.1	-0.5				1260.45	-0.35	0.784584
1388581_at	hematological and neurological expressed 1	7891.2	-0.3	7891.2	-0.4	8232.6	-0.2	8232.6	-0.3				8061.9	-0.35	0.784584
1388562_at	StAR-related lipid transfer (START) domain containing 7	4979.6	-0.3	4979.6	-0.4	4645.3	-0.4	4645.3	-0.4				4812.45	-0.35	0.784584
1388559_at	ubiquitin-conjugating enzyme E2M (UBC12 homolog, yeast)	2295.3	-0.3	2295.3	-0.4	2139.8	-0.2	2139.8	-0.3				2217.55	-0.35	0.784584
1382316_at	HIR histone cell cycle regulation defective homolog A (S. cerevisiae)	1160.9	-0.3	1160.9	-0.4	1267.3	-0.4	1267.3	-0.4				1214.1	-0.35	0.784584
1388520_at	sperm associated antigen 9	2126.5	-0.3	2126.5	-0.4	2241.6	-0.3	2241.6	-0.4				2184.05	-0.35	0.784584
1373398_at	Tripartite motif-containing 37	1532.4	-0.3	1532.4	-0.4	1489.4	-0.4	1489.4	-0.5				1510.9	-0.35	0.784584
1373280_at	RuvB-like 2 (E. coli)	1668.7	-0.3	1668.7	-0.4	1738.3	-0.3	1738.3	-0.3				1703.5	-0.35	0.784584
1371796_at	Thioredoxin-related transmembrane protein 2	4695.6	-0.3	4695.6	-0.4	3980.9	-0.5	3980.9	-0.6				4338.25	-0.35	0.784584
1376010_at	PRP4 pre-mRNA processing factor 4 homolog B (yeast)	1134.6	-0.3	1134.6	-0.4	1051.9	-0.4	1051.9	-0.3				1093.25	-0.35	0.784584
1388417_at	anaphase-promoting complex subunit 5	10010	-0.3	10010	-0.4	9272	-0.4	9272	-0.6				9641	-0.35	0.784584
1389040_at	---	4201.7	-0.3	4201.7	-0.4	4264.5	-0.4	4264.5	-0.5				4233.1	-0.35	0.784584
1373249_at	ubiquitin-like 4	705	-0.3	705	-0.4	619.3	-0.3	619.3	-0.4				662.15	-0.35	0.784584
1399157_at	similar to NNX3	2348.8	-0.3	2348.8	-0.4	2317.8	-0.3	2317.8	-0.3				2333.3	-0.35	0.784584
1383595_at	---	314.1	-0.3	314.1	-0.4	228.9	-0.7	228.9	-0.6				271.5	-0.35	0.784584
1368031_at	nucleolar and coiled-body phosphoprotein 1	1306.7	-0.3	1306.7	-0.4	1340.2	-0.5	1340.2	-0.6				1323.45	-0.35	0.784584
1385546_at	DDB1 and CUL4 associated factor 6	1013.1	-0.3	1013.1	-0.4	925.3	-0.5	925.3	-0.5				969.2	-0.35	0.784584
1390785_at	UBX domain protein 2A	2176.1	-0.3	2176.1	-0.4	1877	-0.4	1877	-0.4				2026.55	-0.35	0.784584
1374414_at	family with sequence similarity 134, member A	1408.4	-0.3	1408.4	-0.4	1286.3	-0.4	1286.3	-0.5				1347.35	-0.35	0.784584
1389291_at	coiled-coil-helix-coiled-coil-helix domain containing 3	2072.4	-0.3	2072.4	-0.4	2193.6	-0.3	2193.6	-0.4				2133	-0.35	0.784584
1372486_at	---	2584.9	-0.3	2584.9	-0.4	2324.5	-0.4	2324.5	-0.5				2454.7	-0.35	0.784584
1367915_at	diacylglycerol O-acyltransferase homolog 1 (mouse)	782.5	-0.3	782.5	-0.4	735.2	-0.4	735.2	-0.4				758.85	-0.35	0.784584
1373496_at	makorin ring finger protein 1	1052.7	-0.3	1052.7	-0.4	1187.5	-0.3	1187.5	-0.3				1120.1	-0.35	0.784584
1398763_at	translocase of inner mitochondrial membrane 23 homolog (yeast)	6678.2	-0.3	6678.2	-0.4	6646.7	-0.3	6646.7	-0.4				6662.45	-0.35	0.784584
1371620_at	PRELI domain containing 1	2578.7	-0.3	2578.7	-0.4	2543.1	-0.3	2543.1	-0.4				2560.9	-0.35	0.784584
1372484_at	---	6334.5	-0.3	6334.5	-0.4	6092.8	-0.4	6092.8	-0.5				6213.65	-0.35	0.784584
1377424_at	Deoxyuridine triphosphatase	2229	-0.2	2229	-0.5	2058.2	-0.2	2058.2	-0.5				2143.6	-0.35	0.784584
1374675_at	---	1552	-0.5	1552	-0.3	1206	-0.7	1206	-0.5				1379	-0.4	0.757858
1384956_at	---	592.1	-0.5	592.1	-0.3	577	-0.5	577	-0.6				584.55	-0.4	0.757858
1380170_at	GABA(A) receptor-associated protein like 2	1881.2	-0.5	1881.2	-0.3	1820.7	-0.5	1820.7	-0.4				1850.95	-0.4	0.757858
1368863_at	non-metastatic cells 3, protein expressed in	441.5	-0.5	441.5	-0.3	498.6	-0.6	498.6	-0.4				470.05	-0.4	0.757858
1370229_at	N-myc downstream regulated gene 4	2990.2	-0.5	2990.2	-0.3	3003.5	-0.5	3003.5	-0.3				2996.85	-0.4	0.757858
1378010_at	---	1228.9	-0.5	1228.9	-0.3	1100.2	-0.6	1100.2	-0.5				1164.55	-0.4	0.757858
1371440_at	Beta-2 microglobulin	7286.5	-0.5	7286.5	-0.3	6565.1	-0.8	6565.1	-0.6				6925.8	-0.4	0.757858
1375858_at	tumor suppressor candidate 4	1540.3	-0.5	1540.3	-0.3	1674.4	-0.6	1674.4	-0.4				1607.35	-0.4	0.757858
1388983_at	similar to hypothetical protein	3891.8	-0.5	3891.8	-0.3	3414.7	-0.7	3414.7	-0.4				3653.25	-0.4	0.757858
1395382_at	---	247.9	-0.5	247.9	-0.3	244.2	-0.7	244.2	-0.5				246.05	-0.4	0.757858
1376137_at	pleckstrin homology domain containing, family B (evectins) member 2	783.4	-0.5	783.4	-0.3	672.6	-0.7	672.6	-0.5				728	-0.4	0.757858
1398986_at	serine incorporator 3	7912.4	-0.5	7912.4	-0.3	6520.9	-0.7	6520.9	-0.5				7216.65	-0.4	0.757858
1390700_s_at	histone deacetylase 10	283.7	-0.5	283.7	-0.3	288.9	-0.5	288.9	-0.5				286.3	-0.4	0.757858
1372867_at	RNA (guanine-7-) methyltransferase	1285.3	-0.5	1285.3	-0.3	1274.2	-0.5	1274.2	-0.4				1279.75	-0.4	0.757858
1382133_at	---	244.4	-0.5	244.4	-0.3	204.8	-0.5	204.8	-0.4				224.6	-0.4	0.757858
1391280_at	malignant T cell amplified sequence 2	1331.6	-0.5	1331.6	-0.3	1455.9	-0.5	1455.9	-0.4				1393.75	-0.4	0.757858
1390281_a_at	coenzyme Q10 homolog A (S. cerevisiae)	645.4	-0.5	645.4	-0.3	580	-0.6	580	-0.4				612.7	-0.4	0.757858
1388362_at	NADH dehydrogenase (ubiquinone) 1 alpha subcomplex, 13 /// YjeF N-terminal domain containing 3	3613	-0.4	3613	-0.4	3226.7	-0.5	3226.7	-0.6				3419.85	-0.4	0.757858
1388361_at	NADH dehydrogenase (ubiquinone) 1 beta subcomplex, 10	2744.3	-0.4	2744.3	-0.4	2813.4	-0.3	2813.4	-0.3				2778.85	-0.4	0.757858
1388565_at	spastic paraplegia 21 homolog-like /// spastic paraplegia 21 homolog (human)	2247.3	-0.4	2247.3	-0.4	2245.6	-0.4	2245.6	-0.4				2246.45	-0.4	0.757858
1388574_at	tryptophanyl-tRNA synthetase	2072.8	-0.4	2072.8	-0.4	1995.5	-0.5	1995.5	-0.5				2034.15	-0.4	0.757858
1398531_at	---	2057.2	-0.4	2057.2	-0.4	1984.4	-0.4	1984.4	-0.4				2020.8	-0.4	0.757858
1375692_at	---	3429.4	-0.4	3429.4	-0.4	3886	-0.3	3886	-0.4				3657.7	-0.4	0.757858
1368648_at	cytochrome c oxidase subunit IV isoform 2	8886.2	-0.4	8886.2	-0.4	8644.8	-0.5	8644.8	-0.4				8765.5	-0.4	0.757858
1371863_at	phosphatidylglycerophosphate synthase 1	1100.4	-0.4	1100.4	-0.4	1068.6	-0.3	1068.6	-0.3				1084.5	-0.4	0.757858
1388454_at	ornithine decarboxylase antizyme 2	2590.4	-0.4	2590.4	-0.4	2539.1	-0.4	2539.1	-0.4				2564.75	-0.4	0.757858
1371805_at	ankyrin repeat domain 46	1776.6	-0.4	1776.6	-0.4	1654.8	-0.5	1654.8	-0.4				1715.7	-0.4	0.757858
1373101_at	phosphatidylinositol glycan anchor biosynthesis, class K	3723.3	-0.4	3723.3	-0.4	3120.9	-0.7	3120.9	-0.6				3422.1	-0.4	0.757858
1398993_at	RNA binding motif protein 39	5757.2	-0.4	5757.2	-0.4	6005.8	-0.4	6005.8	-0.3				5881.5	-0.4	0.757858
1398599_at	STT3, subunit of the oligosaccharyltransferase complex, homolog A (S. cerevisiae)	569	-0.4	569	-0.4	627.3	-0.3	627.3	-0.3				598.15	-0.4	0.757858
1388474_at	Ubiquitin-conjugating enzyme E2I	1614.6	-0.4	1614.6	-0.4	1703.5	-0.4	1703.5	-0.4				1659.05	-0.4	0.757858
1373139_at	---	565.7	-0.4	565.7	-0.4	570.4	-0.4	570.4	-0.4				568.05	-0.4	0.757858
1373871_at	suppressor of Ty 7 (S. cerevisiae)-like	922.5	-0.4	922.5	-0.4	805.5	-0.7	805.5	-0.5				864	-0.4	0.757858
1395626_at	---	819.2	-0.4	819.2	-0.4	732.5	-0.6	732.5	-0.6				775.85	-0.4	0.757858
1388529_at	RNA terminal phosphate cyclase domain 1	4602.1	-0.4	4602.1	-0.4	4604	-0.4	4604	-0.4				4603.05	-0.4	0.757858
1376893_at	neurensin 1	2017.3	-0.4	2017.3	-0.4	1761.7	-0.6	1761.7	-0.5				1889.5	-0.4	0.757858
1387126_at	ATPase, Ca++ transporting, type 2C, member 1	846.8	-0.4	846.8	-0.4	993.8	-0.3	993.8	-0.3				920.3	-0.4	0.757858
1371464_at	zinc finger, AN1-type domain 6	6569.7	-0.4	6569.7	-0.4	5823.4	-0.5	5823.4	-0.5				6196.55	-0.4	0.757858
1377400_at	HIV-1 Rev binding protein 2	1723.7	-0.4	1723.7	-0.4	1740.4	-0.3	1740.4	-0.3				1732.05	-0.4	0.757858
1371432_at	vesicle amine transport protein 1 homolog (T californica)	977.8	-0.4	977.8	-0.4	919.2	-0.4	919.2	-0.3				948.5	-0.4	0.757858
1378002_at	heat shock protein 4 like	1641	-0.4	1641	-0.4	1702.1	-0.3	1702.1	-0.4				1671.55	-0.4	0.757858
1391342_at	---	494.4	-0.4	494.4	-0.4	486.1	-0.3	486.1	-0.3				490.25	-0.4	0.757858
1372727_at	---	4577.7	-0.4	4577.7	-0.4	5129.4	-0.2	5129.4	-0.2				4853.55	-0.4	0.757858
1371328_at	---	5214	-0.4	5214	-0.4	4757.2	-0.6	4757.2	-0.7				4985.6	-0.4	0.757858
1386900_at	stress-associated endoplasmic reticulum protein 1	2630.2	-0.4	2630.2	-0.4	2832.9	-0.4	2832.9	-0.4				2731.55	-0.4	0.757858
1371755_at	---	4836.9	-0.4	4836.9	-0.4	5157.5	-0.5	5157.5	-0.4				4997.2	-0.4	0.757858
1383265_at	TBC1 domain family, member 23	2672.8	-0.4	2672.8	-0.4	2402.4	-0.4	2402.4	-0.4				2537.6	-0.4	0.757858
1376465_at	---	513.1	-0.4	513.1	-0.4	454.6	-0.3	454.6	-0.4				483.85	-0.4	0.757858
1376655_at	---	5395.3	-0.4	5395.3	-0.4	5044	-0.5	5044	-0.5				5219.65	-0.4	0.757858
1398769_at	coronin, actin-binding protein, 1B	1085.8	-0.4	1085.8	-0.4	992.1	-0.5	992.1	-0.4				1038.95	-0.4	0.757858
1387525_at	neurexophilin 4	410	-0.4	410	-0.4	334	-0.6	334	-0.7				372	-0.4	0.757858
1387578_a_at	purinergic receptor P2X, ligand-gated ion channel, 2	1250.3	-0.4	1250.3	-0.4	1250.7	-0.4	1250.7	-0.4				1250.5	-0.4	0.757858
1383079_at	similar to 2610030H06Rik protein	877.3	-0.4	877.3	-0.4	965.5	-0.5	965.5	-0.5				921.4	-0.4	0.757858
1369069_at	A kinase (PRKA) anchor protein 1	350.7	-0.4	350.7	-0.4	368.4	-0.5	368.4	-0.5				359.55	-0.4	0.757858
1368043_at	sorting nexin 1	2164	-0.4	2164	-0.4	1881.6	-0.4	1881.6	-0.4				2022.8	-0.4	0.757858
1371956_at	similar to praja1, RING-H2 motif containing	2805.9	-0.4	2805.9	-0.4	2477	-0.4	2477	-0.4				2641.45	-0.4	0.757858
1368888_a_at	reticulon 4	7328.4	-0.4	7328.4	-0.4	7297.6	-0.4	7297.6	-0.4				7313	-0.4	0.757858
1367529_at	Der1-like domain family, member 1	1602.6	-0.4	1602.6	-0.4	1611.6	-0.4	1611.6	-0.5				1607.1	-0.4	0.757858
1389331_at	---	1012.1	-0.4	1012.1	-0.4	1001.9	-0.5	1001.9	-0.5				1007	-0.4	0.757858
1383587_at	similar to Butyrate-induced transcript 1	1956.2	-0.4	1956.2	-0.4	1660	-0.7	1660	-0.6				1808.1	-0.4	0.757858
1397698_at	---	548.6	-0.4	548.6	-0.4	465.4	-0.5	465.4	-0.4				507	-0.4	0.757858
1372584_at	cannabinoid receptor interacting protein 1	1486	-0.4	1486	-0.4	1218.7	-0.7	1218.7	-0.6				1352.35	-0.4	0.757858
1375880_at	amyloid beta precursor protein (cytoplasmic tail) binding protein 2	828	-0.4	828	-0.4	959	-0.4	959	-0.4				893.5	-0.4	0.757858
[truncated: 693 more rows]
